# Supplementary material for: Four New Sequence Types and Molecular Characteristics of Multidrug-Resistant Escherichia coli Strains from Foods in Thailand
Source: Antibiotics (Basel). 2024 Oct 2;13(10):935. doi: 10.3390/antibiotics13100935 (PMC11505251; doi:10.3390/antibiotics13100935)
Supplement: Supplementary file 1 [file antibiotics-13-00935-s001.zip]

Archive with 1 entries (1 files):
- antibiotics-3177135-supplementary.xlsx
