# Supplementary material for: Four New Sequence Types and Molecular Characteristics of Multidrug-Resistant Escherichia coli Strains from Foods in Thailand
Source: Antibiotics (Basel). 2024 Oct 2;13(10):935. doi: 10.3390/antibiotics13100935 (PMC11505251; doi:10.3390/antibiotics13100935)
Supplement: Supplementary file 1 [file antibiotics-13-00935-s001.zip › antibiotics-3177135-supplementary.xlsx]

## Sheet: S1
Supplemental table S1: AMR phenotypic patterns and MAR index
strains	antibiotic resistance pattern	MAR index
CF21E	ND	0
CF22E	ND	0
CF24E	AMC-AMP	0.166667
CF25E	AMP-TET-SXT	0.25
CF27E	ND	0
CM21E	AMP-CTX-ENR-TET-SXT (ESBL)	0.416667
CM22E	AMP-CAZ-CTX-ENR-NOR-TET (ESBL)	0.5
CM24E	AMC-AMP-CAZ-COL-CTX-ENR-IMI-NOR-TET-SXT	0.833333
CM26E	AMP-CTX (ESBL)	0.166667
EF33E	AMP-CAZ-CTX-ENR	0.333333
EF36E	ND	0
EF37E	ND	0
EF37Sal1A	ND	0
EF37Sal2A	ND	0
EF39Sal1B	AMP	0.0833333
EM33E	TET-SXT	0.166667
EM34E	AMP-TET-SXT	0.25
EM35E	TET-SXT	0.166667
EM36E	AMP-ENR-TET-SXT	0.333333
EM37_E1	AMP-TET	0.166667
EM38E	AMP-EMR-SXT	0.25
EM39E1	AMP-COL-ENR-TET-SXT	0.416667
EM40E	ND	0
NEF11E	AMP-TET-SXT	0.25
NEF13E1	ND	0
NEF14E	ND	0
NEF15E	ND	0
NEF16E	AMP-TET	0.166667
NEF17E	AMP-TET-SXT	0.25
NEF18E	ND	0
NEF19E1	AMP-TET	0.166667
NEM12E	AMP-TET-SXT	0.25
NEM13E2	AMP-ENR-TET-SXT	0.333333
NEM14E	ND	0
NEM15E	ND	0
NEM16E	AMP-TET-SXT	0.25
NEM17E1	AMP-COL-ENR-TET-SXT	0.416667
NEM18E	AMP	0.0833333
NEM20E	AMP-COL-TET-SXT	0.333333
NF1_E1	ND	0
NF10E	ND	0
NF4E	AMP-ENR-TET-SXT	0.333333
NF5E	AMP-ENR-TET	0.25
NF6E	ND	0
NF9E1	AMP-TET-SXT	0.25
NM10E1	TET	0.0833333
NM1E1	AMC-AMP-CAZ-COL-CTX-ENR-TET-SXT (ESBL)	0.666667
NM2E	AMP-TET-SXT	0.25
NM3E	AMP-TET	0.166667
NM5E	ND	0
NM6E	AMC-AMP-ENR-TET	0.333333
NM7E	AMP-TET	0.166667
NM8E	ND	0
NM9E	ND	0
SF50E	AMP-TET	0.166667
SM41E	AMC-AMP-CAZ-CTX-TET-SXT	0.5
SM42K	AMP-TET	0.166667
SM45E1	AMP-TET	0.166667
SM46E	AMC-AMP-SXT	0.25
SM47E1	AMP-TET	0.166667
SM48E	AMC-AMP-COL-ENR-TET-SXT	0.5
SM49E	AMP-TET-SXT	0.25
SM50E	AMP-TET-SXT	0.25
WF30E	ND	0
WM27E	AMP-TET-SXT	0.25
WM28E	AMC-AMP-TET-SXT	0.333333
WM29E	AMC-AMP-CAZ-CTX-ENR-NOR-TET-SXT (ESBL)	0.666667
WM30E1	AMP-CAZ-CTX-ENR (ESBL)	0.333333

## Sheet: S2
Supplemental table S2: Data of quality assessment for assembled genome sequences
isolate	contiguity						correctness				completeness
	total number of base (bp)	GC content (%)	contig	N50	largest contig (bp)	genome coverage (x)	misassemblies	unaligned misassemblies contigs	N's per 100 kb	indels per 100 kb	completeness (%)	comtamination (%)
CF21E	4629578	50.64	64	265581	512331	313	146	2	0	45.22	99.46	0.38
CF22E	4832744	50.84	61	209675	656469	242	149	1	0	46.03	99.56	0.3
CF24E	4920042	50.77	96	406573	994018	302	156	1	0	47.7	99.52	0.59
CF25E	4982128	50.6	75	186709	482117	377	134	1	0	40.97	99.6	0.25
CF27E	4697130	50.82	61	283230	630392	244	142	0	0	45.46	99.56	0.36
CM21E	4939236	50.43	142	172787	429498	249	144	3	0	46.19	99.56	0.66
CM22E	4508771	50.8	98	109516	421602	138	127	3	0	46.05	98.02	0.34
CM24E	5149105	50.78	139	102712	264755	165	137	5	0	48.46	98.99	0.72
CM26E	4642049	50.81	101	120539	284611	173	131	2	0	46.54	99.53	0.18
EF33E	4663877	50.67	60	285814	625383	269	145	1	0	47.45	99.6	0.15
EF36E	4764918	50.62	57	355879	659072	301	141	2	0	45.84	99.37	0.51
EF37E	4940835	50.68	40	363607	838071	336	152	1	0	46.51	99.24	0.35
EF37Sal1A	4994424	50.66	116	166407	386749	228	142	4	0	46.61	99.56	1.11
EF37Sal2A	5019075	50.55	89	126491	443861	180	141	3	0	45.92	99.41	1.71
EF39Sal1B	4772055	50.73	72	225378	711363	268	145	0	0	47.34	99.56	0.25
EM33E	4981121	50.67	120	233807	634989	352	144	3	0	45.33	99.35	0.39
EM34E	4964579	50.74	123	404932	714712	236	148	2	0	47.74	99.24	0.59
EM35E	4884167	50.66	123	104706	319661	214	132	4	0	46.2	98.93	0.9
EM36E	4895993	50.61	128	116837	358802	124	142	4	0	46.17	99.56	0.34
EM37_E1	4770620	50.68	116	105799	245865	380	129	3	0	44.07	99.56	0.59
EM38E	4633672	50.77	82	133057	284578	354	129	3	0	46.17	99.37	0.42
EM39E1	4997186	50.79	127	111697	544199	517	149	3	0	47.96	98.67	0.49
EM40E	4608100	50.8	127	102699	251123	506	123	4	0	44.57	99.08	0.33
NEF11E	5015462	50.83	144	143316	554632	297	138	2	0	47.64	99.56	0.53
NEF13E1	4642167	50.72	80	182644	623281	450	142	1	0	45.93	99.56	1.13
NEF14E	4548721	50.89	81	144527	298991	307	129	3	0	45.16	99.17	0.89
NEF15E	4548711	50.88	81	144527	298991	302	128	3	0	45.23	99.17	0.89
NEF16E	4559637	50.62	58	193988	434605	267	143	1	0	45.51	99.56	0.15
NEF17E	4762705	50.66	153	90928	238930	383	123	3	0	44.6	98.62	0.52
NEF18E	4722323	50.71	70	279140	543685	240	145	2	0	49.55	99.24	0.4
NEF19E1	4769604	50.68	50	557026	666188	226	149	1	0	46.22	99.24	0.44
NEM12E	4586330	50.68	60	268549	728515	195	142	2	0	43.85	99.56	0.28
NEM13E2	4891624	50.72	64	193348	675305	405	155	1	0	46.25	99.56	0.62
NEM14E	4548141	50.88	82	144527	298991	222	128	3	0	45.08	99.17	0.89
NEM15E	4606074	50.82	108	135866	362124	219	123	0	0	47.75	99.24	0.2
NEM16E	4755379	50.67	130	91553	243547	209	129	0	0	46.69	99.24	0.7
NEM17E1	5147857	50.78	139	102712	264755	256	137	5	0	48.48	98.99	0.72
NEM18E	4732641	50.8	117	93708	204187	174	105	8	0	45.97	98.94	0.18
NEM20E	4897268	50.53	163	113160	307024	153	124	6	0	43.86	99.6	0.97
NF1_E1	4887397	50.57	70	198809	517854	269	152	2	0	44.78	99.56	0.25
NF4E	4501459	50.85	127	79615	212193	473	116	2	0	47.19	99.04	0.38
NF5E	4970685	50.67	75	256481	511885	227	155	2	0	45.19	99.56	0.32
NF6E	4623065	50.86	113	121927	673865	203	127	2	0	44.68	99.13	0.09
NF9E1	4759713	50.76	132	105859	346412	333	145	2	0	43.78	98.79	0.75
NF10E	4741586	50.71	70	219984	641431	339	146	1	0	45.93	99.56	0.9
NM1E1	5051991	50.66	126	188223	354570	198	139	5	0	47.66	99.44	0.7
NM2E	4874196	50.62	100	163972	428244	198	138	2	0	44.56	99.24	0.57
NM3E	4775667	50.73	66	225378	711363	242	148	0	0	47.34	99.56	0.25
NM5E	5018925	50.56	89	126491	443861	276	140	4	0	45.92	99.41	1.71
NM6E	4997928	50.65	113	179510	386749	302	144	4	0	46.64	99.56	1.11
NM7E	4722578	50.85	60	235139	693099	263	126	5	0	44.09	99.56	0.78
NM8E	4548923	50.89	84	129098	298991	187	127	3	0	45.24	99.17	0.89
NM9E	4763135	50.66	128	107012	295541	277	128	1	0	46.39	99.27	1.08
NM10E1	5158336	50.67	167	93700	358954	220	140	6	0	50.46	99.56	0.82
SF50E	4835698	50.73	115	108636	395876	239	124	2	0	47.08	98.86	0.75
SM41E	4640608	50.72	86	105797	384079	220	131	1	0	43.72	99.56	0.61
SM42K	4951000	50.55	120	101537	291130	527	143	4	0	46.39	99.46	0.79
SM45E1	4767314	50.82	158	98264	475468	512	123	3	0	44.74	99.56	0.79
SM46E	4772400	50.68	117	105726	237863	179	130	3	0	43.99	99.56	0.59
SM47E1	5063639	50.62	74	232379	670840	407	84	3	0	23.62	99.6	0.56
SM48E	4505762	50.86	120	82353	341328	304	117	2	0	47.64	99.04	0.38
SM49E	4660463	50.64	111	138709	340469	277	115	5	0	44.7	99.56	0.34
SM50E	4885629	50.57	74	198809	517854	419	151	2	0	44.78	99.56	0.25
WF30E	4704312	50.93	45	493754	1128042	257	148	0	0	45.19	99.52	0.4
WM27E	4871522	50.69	110	123671	464562	207	137	2	0	45.45	99.44	0.22
WM28E	4884643	50.66	123	104706	319661	168	132	4	0	46.19	98.93	0.9
WM29E	4708426	50.72	138	81573	240010	429	117	5	0	44.58	99.13	0.87
WM30E1	4884190	50.66	123	104706	319661	355	132	4	0	46.19	98.93	0.9

## Sheet: S3
Supplemental table S3: List of E. coli strains with identification and source data
Strain	Soucre	Region	Province	Achtman MLST							ST	Clermont type
				adk	fumC	gyrB	icd	mdh	purA	recA
CF21E	fermented meat	central	Nakhon Pathom	43	41	15	18	11	7	6	101	B1
CF22E	fermented meat	central	Nakhon Pathom	9	6	15	131	24	7	7	711	B1
CF24E	fermented meat	central	Pathum Thani	6	4	33	16	11	8	6	224	B1
CF25E	fermented meat	central	Pathum Thani	203	284	372	6	182	216	433	14859	D
CF27E	fermented meat	central	Pathum Thani	6	29	14	18	11	26	7	7624	B1
CM21E	raw meat	central	Nakhon Pathom	10	11	4	8	8	8	2	10	A
CM22E	raw meat	central	Nakhon Pathom	10	11	4	1	8	8	2	34	A
CM24E	raw meat	central	Pathum Thani	6	4	4	16	24	8	14	58	B1
CM26E	raw meat	central	Pathum Thani	112	11	5	12	8	8	86	542	A
EF33E	fermented meat	east	Chachoengsao	6	579	3	16	11	8	6	6316	B1
EF36E	fermented meat	east	Chanthaburi	10	23	109	8	8	8	2	522	A
EF37E	fermented meat	east	Chanthaburi	6	261	3	26	7	8	2	14866	B1
EF37Sal1A	fermented meat	east	Chanthaburi	6	65	5	1	9	8	6	201	B1
EF37Sal2A	fermented meat	east	Chanthaburi	6	29	32	16	9	13	2	5409	B1
EF39Sal1B	fermented meat	east	Chanthaburi	6	19	14	16	11	12	2	1079	B1
EM33E	raw meat	east	Chachoengsao	6	4	12	1	20	12	7	88	C
EM34E	raw meat	east	Chachoengsao	6	6	33	26	11	8	2	1196	B1
EM35E	raw meat	east	Chachoengsao	6	4	4	16	24	8	14	58	B1
EM36E	raw meat	east	Chanthaburi	6	6	3	225	9	8	6	5868	B1
EM37_E1	raw meat	east	Chanthaburi	10	11	4	12	8	8	2	218	A
EM38E	raw meat	east	Chanthaburi	6	7	5	1	8	18	2	206	A
EM39E1	raw meat	east	Chanthaburi	6	4	4	16	24	8	14	58	B1
EM40E	raw meat	east	Chanthaburi	6	11	4	8	8	8	2	48	A
NEF11E	fermented meat	northeast	Khon Kaen	9	6	33	131	24	8	7	641	B1
NEF13E1	fermented meat	northeast	Khon Kaen	9	65	5	1	9	13	6	162	B1
NEF14E	fermented meat	northeast	Buriram	64	7	5	83	8	8	6	1823	A
NEF15E	fermented meat	northeast	Buriram	64	7	5	83	8	8	6	1823	A
NEF16E	fermented meat	northeast	Buriram	10	11	4	8	8	8	2	10	A
NEF17E	fermented meat	northeast	Amnat Charoen	10	11	4	8	8	8	2	10	A
NEF18E	fermented meat	northeast	Amnat Charoen	6	1503	14	16	24	8	14	10512	B1
NEF19E1	fermented meat	northeast	Amnat Charoen	6	95	4	18	11	26	14	4481	B1
NEM12E	raw meat	northeast	Khon Kaen	24	11	4	8	8	8	2	43	A
NEM13E2	raw meat	northeast	Khon Kaen	339	4	33	18	9	8	14	5891	B1
NEM14E	raw meat	northeast	Buriram	64	7	5	83	8	8	6	1823	A
NEM15E	raw meat	northeast	Buriram	64	7	1	8	8	8	6	871	A
NEM16E	raw meat	northeast	Buriram	10	11	4	358	274	8	42	3339	A
NEM17E1	raw meat	northeast	Amnat Charoen	6	4	4	16	24	8	14	58	B1
NEM18E	raw meat	northeast	Amnat Charoen	6	4	1	1	8	18	2	5766	A
NEM20E	raw meat	northeast	Amnat Charoen	8	11	4	8	7	8	2	3696	A
NF10E	fermented meat	north	Phitsanulok	6	19	4	18	11	13	6	5539	A
NF1_E1	fermented meat	north	Chiang Rai	6	95	158	56	11	8	41	2973	B1
NF4E	fermented meat	north	Chiang Rai	64	7	1	8	8	8	6	871	A
NF5E	fermented meat	north	Chiang Rai	6	19	54	44	112	1	17	8262	D
NF6E	fermented meat	north	Phitsanulok	10	7	4	12	8	18	2	2345	A
NF9E1	fermented meat	north	Phitsanulok	6	11	4	10	7	7	6	2253	A
NM10E1	raw meat	north	Phitsanulok	6	29	32	16	11	8	86	14753	B1
NM1E1	raw meat	north	Chiang Rai	6	4	12	1	20	12	7	88	C
NM2E	raw meat	north	Chiang Rai	10	27	5	10	12	8	2	165	A
NM3E	raw meat	north	Chiang Rai	6	19	14	16	11	12	2	1079	B1
NM5E	raw meat	north	Chiang Rai	6	29	32	16	9	13	2	5409	B1
NM6E	raw meat	north	Phitsanulok	6	65	5	1	9	8	6	201	B1
NM7E	raw meat	north	Phitsanulok	727	11	1	8	7	18	6	7589	A
NM8E	raw meat	north	Phitsanulok	64	7	5	83	8	8	6	1823	A
NM9E	raw meat	north	Phitsanulok	112	11	5	12	8	8	86	542	A
SF50E	fermented meat	south	Phang Nga	10	852	5	10	8	8	2	14869	A
SM41E	raw meat	south	Prachuap Khiri Khan	10	11	4	12	8	8	2	218	A
SM42K	raw meat	south	Prachuap Khiri Khan	43	41	15	18	11	7	6	101	B1
SM45E1	raw meat	south	Songkhla	10	11	4	8	8	8	2	10	A
SM46E	raw meat	south	Songkhla	10	11	4	12	8	8	2	218	A
SM47E1	raw meat	south	Songkhla	53	40	47	13	36	28	29	131	B2
SM48E	raw meat	south	Phang Nga	10	174	4	8	8	8	2	1286	A
SM49E	raw meat	south	Phang Nga	64	7	1	8	8	8	6	871	A
SM50E	raw meat	south	Phang Nga	6	95	158	56	11	8	41	2973	A
WF30E	fermented meat	central	Kanchanaburi	6	4	33	16	11	8	2	3743	A
WM27E	raw meat	central	Kanchanaburi	10	11	125	8	77	8	2	7450	A
WM28E	raw meat	central	Kanchanaburi	6	4	4	16	24	8	14	58	B1
WM29E	raw meat	central	Kanchanaburi	112	11	5	12	8	8	86	542	A
WM30E1	raw meat	central	Kanchanaburi	6	4	4	16	24	8	1	58	B1

## Sheet: S4
Supplemental table S4: List of AMR genes
Strain	Gene	Product	Classification	% Coverage	% Identity	E-value
CF21E	blaEC-13	class C extended-spectrum beta-lactamase EC-13	beta-lactam resistance	100	98	1e-223
CF22E	blaEC-13	class C extended-spectrum beta-lactamase EC-13	beta-lactam resistance	100	99	1e-225
CF24E	blaEC-13	class C extended-spectrum beta-lactamase EC-13	beta-lactam resistance	100	98	1e-223
CF24E	blaTEM-135	class A broad-spectrum beta-lactamase TEM-135	beta-lactam resistance	100	100	1e-163
CF24E	tet(A)	tetracycline efflux MFS transporter Tet(A)	tetracycline resistance	100	99	1e-230
CF25E	aadA1	ANT(3'')-Ia family aminoglycoside nucleotidyltransferase AadA1	aminoglycoside resistance	100	100	1e-148
CF25E	aadA2	ANT(3'')-Ia family aminoglycoside nucleotidyltransferase AadA2	aminoglycoside resistance	100	100	1e-145
CF25E	blaEC-8	cephalosporin-hydrolyzing class C beta-lactamase EC-8	beta-lactam resistance	100	98	1e-221
CF25E	blaTEM-1	class A broad-spectrum beta-lactamase TEM-1	beta-lactam resistance	100	100	1e-163
CF25E	cmlA1	chloramphenicol efflux MFS transporter CmlA1	phenicol resistance	100	100	1e-241
CF25E	dfrA12	trimethoprim-resistant dihydrofolate reductase DfrA12	trimethoprim resistance	100	100	1e-90
CF25E	floR	chloramphenicol/florfenicol efflux MFS transporter FloR	phenicol resistance	100	99	1e-226
CF25E	qacL	quaternary ammonium compound efflux SMR transporter QacL	ammonium compound resistance	100	100	1e-55
CF25E	qnrS1	quinolone resistance pentapeptide repeat protein QnrS1	quinolone resistance	100	100	1e-129
CF25E	sulS2	sulfonamide-resistant dihydropteroate synthase Sul2	sulfonamide resistance	96	100	1e-148
CF25E	sulS3	sulfonamide-resistant dihydropteroate synthase Sul3	sulfonamide resistance	100	100	1e-145
CF25E	tet(A)	tetracycline efflux MFS transporter Tet(A)	tetracycline resistance	100	99	1e-230
CF27E	blaEC-13	class C extended-spectrum beta-lactamase EC-13	beta-lactam resistance	100	99	1e-225
CM21E	aadA2	ANT(3'')-Ia family aminoglycoside nucleotidyltransferase AadA2	aminoglycoside resistance	100	100	1e-145
CM21E	aph(3")-Ib	aminoglycoside O-phosphotransferase APH(3'')-Ib	aminoglycoside resistance	100	99	1e-156
CM21E	aph(6)-Id	aminoglycoside O-phosphotransferase APH(6)-Id	aminoglycoside resistance	100	100	1e-161
CM21E	blaEC	BlaEC family class C beta-lactamase	beta-lactam resistance	94	100	1e-225
CM21E	blaTEM-1	class A broad-spectrum beta-lactamase TEM-1	beta-lactam resistance	100	100	1e-163
CM21E	dfrA12	trimethoprim-resistant dihydrofolate reductase DfrA12	trimethoprim resistance	100	100	1e-90
CM21E	mcr1.1	phosphoethanolamine--lipid A transferase MCR-1	colistin resistance	100	100	0
CM21E	qnrS1	quinolone resistance pentapeptide repeat protein QnrS1	quinolone resistance	100	100	1e-129
CM21E	sul2	sulfonamide-resistant dihydropteroate synthase Sul2	sulfonamide resistance	100	100	1e-148
CM21E	sul3	sulfonamide-resistant dihydropteroate synthase Sul3	sulfonamide resistance	100	100	1e-145
CM21E	tet(A)	tetracycline efflux MFS transporter Tet(A)	tetracycline resistance	93	99	1e-229
CM22E	blaEC-15	class C extended-spectrum beta-lactamase EC-15	beta-lactam resistance	100	98	1e-222
CM22E	blaTEM-1	class A broad-spectrum beta-lactamase TEM-1	beta-lactam resistance	100	100	1e-163
CM24E	aph(3")-Ib	aminoglycoside O-phosphotransferase APH(3'')-Ib	aminoglycoside resistance	100	99	1e-156
CM24E	aph(6)-Id	aminoglycoside O-phosphotransferase APH(6)-Id	aminoglycoside resistance	100	100	1e-161
CM24E	blaEC-13	class C extended-spectrum beta-lactamase EC-13	beta-lactam resistance	100	98	1e-223
CM24E	blaTEM-1	class A broad-spectrum beta-lactamase TEM-1	beta-lactam resistance	100	100	1e-163
CM24E	dfrA14	trimethoprim-resistant dihydrofolate reductase DfrA14	trimethoprim resistance	99	100	3e-90
CM24E	floR	chloramphenicol/florfenicol efflux MFS transporter FloR	phenicol resistance	100	99	1e-227
CM24E	mcr1.1	phosphoethanolamine--lipid A transferase MCR-1	colistin resistance	100	100	0
CM24E	qnrS1	quinolone resistance pentapeptide repeat protein QnrS1	quinolone resistance	100	100	1e-129
CM24E	sul2	sulfonamide-resistant dihydropteroate synthase Sul2	sulfonamide resistance	100	100	1e-148
CM24E	tet(A)	tetracycline efflux MFS transporter Tet(A)	tetracycline resistance	100	99	1e-224
CM26E	aadA1	ANT(3'')-Ia family aminoglycoside nucleotidyltransferase AadA1	aminoglycoside resistance	100	100	1e-148
CM26E	aadA2	ANT(3'')-Ia family aminoglycoside nucleotidyltransferase AadA2	aminoglycoside resistance	100	100	1e-145
CM26E	blaEC	BlaEC family class C beta-lactamase	beta-lactam resistance	100	99	1e-224
CM26E	blaTEM-1	class A broad-spectrum beta-lactamase TEM-1	beta-lactam resistance	100	100	1e-163
CM26E	cmlA1	chloramphenicol efflux MFS transporter CmlA1	phenicol resistance	100	100	1e-241
CM26E	dfrA12	trimethoprim-resistant dihydrofolate reductase DfrA12	trimethoprim resistance	100	100	1e-90
CM26E	qacL	quaternary ammonium compound efflux SMR transporter QacL	ammonium compound resistance	100	100	1e-55
CM26E	sul3	sulfonamide-resistant dihydropteroate synthase Sul3	sulfonamide resistance	100	100	1e-145
CM26E	tet(A)	tetracycline efflux MFS transporter Tet(A)	tetracycline resistance	93	99	1e-229
EF33E	aac(3)-IId	aminoglycoside N-acetyltransferase AAC(3)-IId	aminoglycoside resistance	100	100	1e-167
EF33E	blaCTX-M-55	class A extended-spectrum beta-lactamase CTX-M-55	beta-lactam resistance	100	100	1e-161
EF33E	blaEC-13	class C extended-spectrum beta-lactamase EC-13	beta-lactam resistance	100	98	1e-223
EF33E	fosA7	fosfomycin resistance glutathione transferase FosA7	fosfomycin resistance	100	94	0
EF33E	qnrS1	quinolone resistance pentapeptide repeat protein QnrS1	quinolone resistance	100	100	1e-129
EF36E	blaEC	BlaEC family class C beta-lactamase	beta-lactam resistance	100	100	1e-225
EF37E	blaEC-15	class C extended-spectrum beta-lactamase EC-15	beta-lactam resistance	100	97	1e-219
EF37Sal1A	blaEC-18	class C extended-spectrum beta-lactamase EC-18	beta-lactam resistance	100	98	1e-224
EF37Sal1A	qnrS1	quinolone resistance pentapeptide repeat protein QnrS1	quinolone resistance	100	100	1e-129
EF37Sal1A	tet(A)	tetracycline efflux MFS transporter Tet(A)	tetracycline resistance	93	99	1e-229
EF37Sal2A	aph(6)-Id	aminoglycoside O-phosphotransferase APH(6)-Id	aminoglycoside resistance	100	100	1e-161
EF37Sal2A	blaEC-18	class C extended-spectrum beta-lactamase EC-18	beta-lactam resistance	100	98	1e-224
EF39Sal1B	aph(3")-Ib	aminoglycoside O-phosphotransferase APH(3'')-Ib	aminoglycoside resistance	100	100	1e-157
EF39Sal1B	aph(6)-Id	aminoglycoside O-phosphotransferase APH(6)-Id	aminoglycoside resistance	100	100	1e-161
EF39Sal1B	blaEC-13	class C extended-spectrum beta-lactamase EC-13	beta-lactam resistance	100	98	1e-222
EF39Sal1B	blaTEM-1	class A broad-spectrum beta-lactamase TEM-1	beta-lactam resistance	100	100	1e-163
EF39Sal1B	tet(B)	tetracycline efflux MFS transporter Tet(B)	tetracycline resistance	100	100	1e-229
EM33E	aac(3)-IIa	aminoglycoside N-acetyltransferase AAC(3)-IIa	aminoglycoside resistance	100	100	1e-167
EM33E	aph(3')-Ia	aminoglycoside O-phosphotransferase APH(3')-Ia	aminoglycoside resistance	100	100	1e-162
EM33E	blaCTX-M-55	class A extended-spectrum beta-lactamase CTX-M-55	beta-lactam resistance	100	100	1e-161
EM33E	blaEC-13	class C extended-spectrum beta-lactamase EC-13	beta-lactam resistance	100	99	1e-226
EM34E	aac(3)-IId	aminoglycoside N-acetyltransferase AAC(3)-IId	aminoglycoside resistance	100	100	1e-167
EM34E	aadA1	ANT(3'')-Ia family aminoglycoside nucleotidyltransferase AadA1	aminoglycoside resistance	100	100	1e-148
EM34E	aadA2	ANT(3'')-Ia family aminoglycoside nucleotidyltransferase AadA2	aminoglycoside resistance	100	100	1e-145
EM34E	aph(3")-Ib	aminoglycoside O-phosphotransferase APH(3'')-Ib	aminoglycoside resistance	100	100	1e-157
EM34E	aph(6)-Id	aminoglycoside O-phosphotransferase APH(6)-Id	aminoglycoside resistance	100	100	1e-161
EM34E	blaCTX-M-55	class A extended-spectrum beta-lactamase CTX-M-55	beta-lactam resistance	100	100	1e-161
EM34E	blaEC-18	class C extended-spectrum beta-lactamase EC-18	beta-lactam resistance	100	99	1e-226
EM34E	blaTEM-1	class A broad-spectrum beta-lactamase TEM-1	beta-lactam resistance	100	100	1e-163
EM34E	cmlA1	chloramphenicol efflux MFS transporter CmlA1	phenicol resistance	100	100	1e-241
EM34E	dfrA12	trimethoprim-resistant dihydrofolate reductase DfrA12	trimethoprim resistance	100	100	1e-90
EM34E	erm(42)	23S rRNA (adenine(2058)-N(6))-methyltransferase Erm(42)	macrolide resistance	100	100	1e-176
EM34E	erm(B)	23S rRNA (adenine(2058)-N(6))-methyltransferase Erm(B)	macrolide resistance	100	99	1e-139
EM34E	floR	chloramphenicol/florfenicol efflux MFS transporter FloR	phenicol resistance	100	99	1e-227
EM34E	mph(A)	Mph(A) family macrolide 2'-phosphotransferase	macrolide resistance	100	100	1e-172
EM34E	oqxA	multidrug efflux RND transporter periplasmic adaptor subunit OqxA	quinolone resistance	100	100	1e-220
EM34E	oqxB	multidrug efflux RND transporter permease subunit OqxB	quinolone resistance	100	99	0.0
EM34E	qacL	quaternary ammonium compound efflux SMR transporter QacL	ammonium compound resistance	100	100	1e-55
EM34E	sul3	sulfonamide-resistant dihydropteroate synthase Sul3	sulfonamide resistance	100	100	1e-145
EM34E	tet(A)	tetracycline efflux MFS transporter Tet(A)	tetracycline resistance	100	99	1e-230
EM34E	tet(X)	tetracycline-inactivating monooxygenase Tet(X)	tetracycline resistance	98	96	1e-217
EM35E	aadA1	ANT(3'')-Ia family aminoglycoside nucleotidyltransferase AadA1	aminoglycoside resistance	100	100	1e-148
EM35E	aadA2	ANT(3'')-Ia family aminoglycoside nucleotidyltransferase AadA2	aminoglycoside resistance	100	100	1e-145
EM35E	blaEC-13	class C extended-spectrum beta-lactamase EC-13	beta-lactam resistance	100	98	1e-222
EM35E	cmlA1	chloramphenicol efflux MFS transporter CmlA1	phenicol resistance	100	100	1e-241
EM35E	dfrA12	trimethoprim-resistant dihydrofolate reductase DfrA12	trimethoprim resistance	100	100	1e-90
EM35E	mef(B)	Macrolide resistance, MFS efflux pump => Mef(B)	macrolide resistance	98	100	7e-42
EM35E	qacL	quaternary ammonium compound efflux SMR transporter QacL	ammonium compound resistance	100	100	1e-55
EM35E	sul3	sulfonamide-resistant dihydropteroate synthase Sul3	sulfonamide resistance	100	100	1e-145
EM35E	tet(A)	tetracycline efflux MFS transporter Tet(A)	tetracycline resistance	100	99	1e-230
EM35E	tet(M)	Tetracycline resistance, ribosomal protection type => Tet(M)	tetracycline resistance	100	98	0
EM36E	aadA1	ANT(3'')-Ia family aminoglycoside nucleotidyltransferase AadA1	aminoglycoside resistance	100	100	1e-148
EM36E	aadA2	ANT(3'')-Ia family aminoglycoside nucleotidyltransferase AadA2	aminoglycoside resistance	100	100	1e-145
EM36E	blaEC-13	class C extended-spectrum beta-lactamase EC-13	beta-lactam resistance	100	99	1e-226
EM36E	blaEC-15	class C extended-spectrum beta-lactamase EC-15	beta-lactam resistance	100	98	0
EM36E	blaTEM-1	class A broad-spectrum beta-lactamase TEM-1	beta-lactam resistance	100	100	1e-163
EM36E	cmlA1	chloramphenicol efflux MFS transporter CmlA1	phenicol resistance	100	100	1e-241
EM36E	dfrA12	trimethoprim-resistant dihydrofolate reductase DfrA12	trimethoprim resistance	100	100	1e-90
EM36E	floR	chloramphenicol/florfenicol efflux MFS transporter FloR	phenicol resistance	100	99	1e-226
EM36E	mef(B)	macrolide efflux MFS transporter Mef(B)	macrolide resistance	100	100	7e-42
EM36E	qacL	quaternary ammonium compound efflux SMR transporter QacL	ammonium compound resistance	100	100	1e-55
EM36E	sul2	sulfonamide-resistant dihydropteroate synthase Sul2	sulfonamide resistance	96	100	1e-148
EM36E	sul3	sulfonamide-resistant dihydropteroate synthase Sul3	sulfonamide resistance	100	100	1e-145
EM36E	tet(A)	tetracycline efflux MFS transporter Tet(A)	tetracycline resistance	100	99	1e-230
EM36E	tet(X)	tetracycline-inactivating monooxygenase Tet(X)	tetracycline resistance	98	96	1e-217
EM37_E1	aph(3")-Ib	aminoglycoside O-phosphotransferase APH(3'')-Ib	aminoglycoside resistance	100	100	1e-157
EM37_E1	aph(6)-Id	aminoglycoside O-phosphotransferase APH(6)-Id	aminoglycoside resistance	100	100	1e-161
EM37_E1	blaEC	BlaEC family class C beta-lactamase	beta-lactam resistance	100	99	1e-224
EM37_E1	blaTEM-1	class A broad-spectrum beta-lactamase TEM-1	beta-lactam resistance	100	100	1e-163
EM37_E1	sul2	sulfonamide-resistant dihydropteroate synthase Sul2	sulfonamide resistance	100	100	1e-148
EM37_E1	tet(A)	tetracycline efflux MFS transporter Tet(A)	tetracycline resistance	93	100	1e-229
EM38E	blaEC-15	class C extended-spectrum beta-lactamase EC-15	beta-lactam resistance	100	97	1e-219
EM38E	blaTEM-1	class A broad-spectrum beta-lactamase TEM-1	beta-lactam resistance	100	100	1e-163
EM38E	qnrS1	quinolone resistance pentapeptide repeat protein QnrS1	quinolone resistance	100	100	1e-129
EM38E	tet(A)	tetracycline efflux MFS transporter Tet(A)	tetracycline resistance	93	100	1e-230
EM39E1	aph(3")-Ib	aminoglycoside O-phosphotransferase APH(3'')-Ib	aminoglycoside resistance	100	99	1e-156
EM39E1	aph(6)-Id	aminoglycoside O-phosphotransferase APH(6)-Id	aminoglycoside resistance	100	100	1e-161
EM39E1	blaEC-13	class C extended-spectrum beta-lactamase EC-13	beta-lactam resistance	100	98	1e-223
EM39E1	blaTEM-1	class A broad-spectrum beta-lactamase TEM-1	beta-lactam resistance	100	100	1e-163
EM39E1	floR	chloramphenicol/florfenicol efflux MFS transporter FloR	phenicol resistance	100	99	1e-227
EM39E1	sul2	sulfonamide-resistant dihydropteroate synthase Sul2	sulfonamide resistance	100	100	1e-148
EM39E1	tet(A)	tetracycline efflux MFS transporter Tet(A)	tetracycline resistance	93	100	1e-230
EM40E	aadA2	ANT(3'')-Ia family aminoglycoside nucleotidyltransferase AadA2	aminoglycoside resistance	99	100	1e-147
EM40E	aadA5	ANT(3'')-Ia family aminoglycoside nucleotidyltransferase AadA5	aminoglycoside resistance	100	100	1e-149
EM40E	blaCMY-2	class C beta-lactamase CMY-2	beta-lactam resistance	100	100	1e-227
EM40E	blaEC-15	class C extended-spectrum beta-lactamase EC-15	beta-lactam resistance	100	98	1e-222
EM40E	blaTEM-1	class A broad-spectrum beta-lactamase TEM-1	beta-lactam resistance	100	100	1e-163
EM40E	dfrA17	trimethoprim-resistant dihydrofolate reductase DfrA17	trimethoprim resistance	96	100	2e-85
EM40E	lnu(F)	lincosamide nucleotidyltransferase Lnu(F)	macrolide resistance	100	100	1e-160
EM40E	mph(A)	Mph(A) family macrolide 2'-phosphotransferase	macrolide resistance	100	100	1e-172
EM40E	qnrS1	quinolone resistance pentapeptide repeat protein QnrS1	quinolone resistance	100	100	1e-129
EM40E	sul2	sulfonamide-resistant dihydropteroate synthase Sul2	sulfonamide resistance	100	100	1e-148
EM40E	tet(A)	tetracycline efflux MFS transporter Tet(A)	tetracycline resistance	93	100	1e-230
NEF11E	aadA1	ANT(3'')-Ia family aminoglycoside nucleotidyltransferase AadA1	aminoglycoside resistance	100	100	0.0002
NEF11E	aadA1	ANT(3'')-Ia family aminoglycoside nucleotidyltransferase AadA1	aminoglycoside resistance	100	100	0.0002
NEF11E	aadA1	ANT(3'')-Ia family aminoglycoside nucleotidyltransferase AadA1	aminoglycoside resistance	98	100	1e-134
NEF11E	aadA2	ANT(3'')-Ia family aminoglycoside nucleotidyltransferase AadA2	aminoglycoside resistance	100	100	1e-145
NEF11E	blaEC-13	class C extended-spectrum beta-lactamase EC-13	beta-lactam resistance	100	99	1e-226
NEF11E	blaEC-15	class C extended-spectrum beta-lactamase EC-15	beta-lactam resistance	100	98	0
NEF11E	blaTEM-215	class A beta-lactamase TEM-215	beta-lactam resistance	100	100	1e-163
NEF11E	cmlA1	chloramphenicol efflux MFS transporter CmlA1	phenicol resistance	100	100	1e-241
NEF11E	dfrA12	trimethoprim-resistant dihydrofolate reductase DfrA12	trimethoprim resistance	100	100	1e-90
NEF11E	floR	chloramphenicol/florfenicol efflux MFS transporter FloR	phenicol resistance	100	99	1e-226
NEF11E	mef(B)	macrolide efflux MFS transporter Mef(B)	macrolide resistance	100	100	7e-42
NEF11E	sul2	sulfonamide-resistant dihydropteroate synthase Sul2	sulfonamide resistance	96	100	1e-148
NEF11E	sul3	sulfonamide-resistant dihydropteroate synthase Sul3	sulfonamide resistance	100	100	1e-145
NEF11E	tet(A)	tetracycline efflux MFS transporter Tet(A)	tetracycline resistance	100	99	1e-230
NEF13E1	blaEC-13	class C extended-spectrum beta-lactamase EC-13	beta-lactam resistance	100	99	1e-224
NEF13E1	sul2	sulfonamide-resistant dihydropteroate synthase Sul2	sulfonamide resistance	100	100	1e-148
NEF14E	blaEC	BlaEC family class C beta-lactamase	beta-lactam resistance	100	100	1e-225
NEF15E	blaEC	BlaEC family class C beta-lactamase	beta-lactam resistance	100	100	1e-225
NEF16E	aph(3")-Ib	aminoglycoside O-phosphotransferase APH(3'')-Ib	aminoglycoside resistance	100	100	1e-157
NEF16E	aph(6)-Id	aminoglycoside O-phosphotransferase APH(6)-Id	aminoglycoside resistance	100	100	1e-161
NEF16E	blaEC	BlaEC family class C beta-lactamase	beta-lactam resistance	100	100	1e-225
NEF16E	blaTEM-1	class A broad-spectrum beta-lactamase TEM-1	beta-lactam resistance	100	100	1e-163
NEF16E	floR	chloramphenicol/florfenicol efflux MFS transporter FloR	phenicol resistance	100	99	1e-226
NEF16E	sul2	sulfonamide-resistant dihydropteroate synthase Sul2	sulfonamide resistance	96	100	1e-148
NEF16E	tet(A)	tetracycline efflux MFS transporter Tet(A)	tetracycline resistance	93	100	1e-230
NEF17E	aadA1	ANT(3'')-Ia family aminoglycoside nucleotidyltransferase AadA1	aminoglycoside resistance	100	100	1e-148
NEF17E	aadA2	ANT(3'')-Ia family aminoglycoside nucleotidyltransferase AadA2	aminoglycoside resistance	100	100	1e-145
NEF17E	blaEC-15	class C extended-spectrum beta-lactamase EC-15	beta-lactam resistance	100	98	1e-222
NEF17E	blaTEM-1	class A broad-spectrum beta-lactamase TEM-1	beta-lactam resistance	100	100	1e-163
NEF17E	cmlA1	chloramphenicol efflux MFS transporter CmlA1	phenicol resistance	100	100	1e-241
NEF17E	dfrA12	trimethoprim-resistant dihydrofolate reductase DfrA12	trimethoprim resistance	100	100	1e-90
NEF17E	mef(B)	macrolide efflux MFS transporter Mef(B)	macrolide resistance	100	100	1e-235
NEF17E	qacL	quaternary ammonium compound efflux SMR transporter QacL	ammonium compound resistance	100	100	1e-55
NEF17E	sul3	sulfonamide-resistant dihydropteroate synthase Sul3	sulfonamide resistance	100	100	1e-145
NEF17E	tet(A)	tetracycline efflux MFS transporter Tet(A)	tetracycline resistance	100	99	1e-230
NEF18E	blaEC-13	class C extended-spectrum beta-lactamase EC-13	beta-lactam resistance	100	98	1e-223
NEF19E1	aadA1	ANT(3'')-Ia family aminoglycoside nucleotidyltransferase AadA1	aminoglycoside resistance	100	100	1e-148
NEF19E1	blaEC-15	class C extended-spectrum beta-lactamase EC-15	beta-lactam resistance	100	97	1e-218
NEF19E1	blaTEM-135	class A broad-spectrum beta-lactamase TEM-135	beta-lactam resistance	100	100	1e-163
NEF19E1	cmlA1	chloramphenicol efflux MFS transporter CmlA1	phenicol resistance	100	100	1e-241
NEF19E1	qacL	quaternary ammonium compound efflux SMR transporter QacL	ammonium compound resistance	100	100	1e-55
NEF19E1	sul3	sulfonamide-resistant dihydropteroate synthase Sul3	sulfonamide resistance	100	100	1e-145
NEF19E1	tet(A)	tetracycline efflux MFS transporter Tet(A)	tetracycline resistance	100	99	1e-230
NEM12E	blaEC	BlaEC family class C beta-lactamase	beta-lactam resistance	100	100	1e-225
NEM12E	tet(B)	tetracycline efflux MFS transporter Tet(B)	tetracycline resistance	100	100	1e-229
NEM13E2	blaEC-13	class C extended-spectrum beta-lactamase EC-13	beta-lactam resistance	100	98	1e-222
NEM14E	blaEC	BlaEC family class C beta-lactamase	beta-lactam resistance	100	100	1e-225
NEM15E	aac(3)-IId	aminoglycoside N-acetyltransferase AAC(3)-IId	aminoglycoside resistance	100	100	1e-167
NEM15E	aph(6)-Id	aminoglycoside O-phosphotransferase APH(6)-Id	aminoglycoside resistance	100	100	1e-161
NEM15E	blaEC-15	class C extended-spectrum beta-lactamase EC-15	beta-lactam resistance	93	98	1e-210
NEM15E	blaLAP-2	class A beta-lactamase LAP-2	beta-lactam resistance	100	100	1e-163
NEM15E	blaTEM-1	class A broad-spectrum beta-lactamase TEM-1	beta-lactam resistance	100	100	1e-163
NEM15E	qnrS1	quinolone resistance pentapeptide repeat protein QnrS1	quinolone resistance	100	100	1e-129
NEM15E	tet(B)	tetracycline efflux MFS transporter Tet(B)	tetracycline resistance	100	100	1e-229
NEM16E	aac(3)-IIa	aminoglycoside N-acetyltransferase AAC(3)-IIa	aminoglycoside resistance	100	100	1e-167
NEM16E	blaCTX-M-14	class A extended-spectrum beta-lactamase CTX-M-14	beta-lactam resistance	100	100	1e-163
NEM16E	blaEC	BlaEC family class C beta-lactamase	beta-lactam resistance	100	100	1e-225
NEM16E	floR	chloramphenicol/florfenicol efflux MFS transporter FloR	phenicol resistance	100	99	1e-226
NEM16E	tet(X)	tetracycline-inactivating monooxygenase Tet(X)	tetracycline resistance	98	96	1e-217
NEM17E1	aph(3")-Ib	aminoglycoside O-phosphotransferase APH(3'')-Ib	aminoglycoside resistance	100	99	1e-156
NEM17E1	aph(6)-Id	aminoglycoside O-phosphotransferase APH(6)-Id	aminoglycoside resistance	100	100	1e-161
NEM17E1	blaEC-13	class C extended-spectrum beta-lactamase EC-13	beta-lactam resistance	100	98	1e-223
NEM17E1	blaTEM-1	class A broad-spectrum beta-lactamase TEM-1	beta-lactam resistance	100	100	1e-163
NEM17E1	dfrA14	trimethoprim-resistant dihydrofolate reductase DfrA14	trimethoprim resistance	99	100	3e-90
NEM17E1	floR	chloramphenicol/florfenicol efflux MFS transporter FloR	phenicol resistance	100	99	1e-227
NEM17E1	mcr1.1	phosphoethanolamine--lipid A transferase MCR-1	colistin resistance	100	100	0
NEM17E1	qnrS1	quinolone resistance pentapeptide repeat protein QnrS1	quinolone resistance	100	100	1e-129
NEM17E1	sul2	sulfonamide-resistant dihydropteroate synthase Sul2	sulfonamide resistance	100	100	1e-148
NEM17E1	tet(A)	tetracycline efflux MFS transporter Tet(A)	tetracycline resistance	100	100	1e-225
NEM18E	aadA2	ANT(3'')-Ia family aminoglycoside nucleotidyltransferase AadA2	aminoglycoside resistance	100	100	1e-145
NEM18E	ant(2")-Ia	aminoglycoside nucleotidyltransferase ANT(2'')-Ia	aminoglycoside resistance	100	100	1e-103
NEM18E	blaEC-15	class C extended-spectrum beta-lactamase EC-15	beta-lactam resistance	100	97	1e-221
NEM18E	blaSHV-12	class A extended-spectrum beta-lactamase SHV-12	beta-lactam resistance	100	100	1e-160
NEM18E	blaVEB-17	class A extended-spectrum beta-lactamase VEB-17	beta-lactam resistance	100	100	1e-171
NEM18E	floR	chloramphenicol/florfenicol efflux MFS transporter FloR	phenicol resistance	100	99	1e-226
NEM18E	lnu(F)	lincosamide nucleotidyltransferase Lnu(F)	macrolide resistance	100	100	1e-148
NEM18E	tet(A)	tetracycline efflux MFS transporter Tet(A)	tetracycline resistance	93	100	1e-230
NEM18E	tet(X)	tetracycline-inactivating monooxygenase Tet(X)	tetracycline resistance	98	96	1e-217
NEM20E	aac(3)-IId	aminoglycoside N-acetyltransferase AAC(3)-IId	aminoglycoside resistance	100	100	1e-167
NEM20E	blaCTX-M-55	class A extended-spectrum beta-lactamase CTX-M-55	beta-lactam resistance	100	100	1e-161
NEM20E	blaEC-15	class C extended-spectrum beta-lactamase EC-15	beta-lactam resistance	100	98	1e-222
NEM20E	blaLAP-2	class A beta-lactamase LAP-2	beta-lactam resistance	100	100	1e-163
NEM20E	floR	chloramphenicol/florfenicol efflux MFS transporter FloR	phenicol resistance	100	99	1e-226
NEM20E	qnrS1	quinolone resistance pentapeptide repeat protein QnrS1	quinolone resistance	100	100	1e-129
NEM20E	sul2	sulfonamide-resistant dihydropteroate synthase Sul2	sulfonamide resistance	96	100	1e-148
NEM20E	tet(B)	tetracycline efflux MFS transporter Tet(B)	tetracycline resistance	100	100	1e-229
NEM20E	tet(M)	tetracycline resistance ribosomal protection protein Tet(M)	tetracycline resistance	100	100	0
NF1_E1	blaEC-15	class C extended-spectrum beta-lactamase EC-15	beta-lactam resistance	100	97	1e-218
NF10E	blaEC-13	class C extended-spectrum beta-lactamase EC-13	beta-lactam resistance	100	99	1e-226
NF4E	aadA1	ANT(3'')-Ia family aminoglycoside nucleotidyltransferase AadA1	aminoglycoside resistance	100	100	1e-148
NF4E	aadA2	ANT(3'')-Ia family aminoglycoside nucleotidyltransferase AadA2	aminoglycoside resistance	100	100	1e-145
NF4E	blaEC-15	class C extended-spectrum beta-lactamase EC-15	beta-lactam resistance	93	98	1e-210
NF4E	blaTEM-1	class A broad-spectrum beta-lactamase TEM-1	beta-lactam resistance	100	100	1e-163
NF4E	cmlA1	chloramphenicol efflux MFS transporter CmlA1	phenicol resistance	100	100	1e-241
NF4E	dfrA12	trimethoprim-resistant dihydrofolate reductase DfrA12	trimethoprim resistance	100	100	1e-90
NF4E	mef(B)	macrolide efflux MFS transporter Mef(B)	macrolide resistance	100	100	1e-235
NF4E	qacL	quaternary ammonium compound efflux SMR transporter QacL	ammonium compound resistance	100	100	1e-55
NF4E	qnrS1	quinolone resistance pentapeptide repeat protein QnrS1	quinolone resistance	100	100	1e-129
NF4E	sul3	sulfonamide-resistant dihydropteroate synthase Sul3	sulfonamide resistance	100	100	1e-145
NF4E	tet(A)	tetracycline efflux MFS transporter Tet(A)	tetracycline resistance	93	99	1e-229
NF4E	tet(M)	tetracycline resistance ribosomal protection protein Tet(M)	tetracycline resistance	100	98	0
NF5E	aph(3")-Ib	aminoglycoside O-phosphotransferase APH(3'')-Ib	aminoglycoside resistance	100	99	1e-156
NF5E	aph(6)-Id	aminoglycoside O-phosphotransferase APH(6)-Id	aminoglycoside resistance	100	100	1e-161
NF5E	blaEC-15	class C extended-spectrum beta-lactamase EC-15	beta-lactam resistance	100	98	1e-222
NF5E	blaTEM-1	class A broad-spectrum beta-lactamase TEM-1	beta-lactam resistance	100	99	1e-162
NF5E	dfrA14	trimethoprim-resistant dihydrofolate reductase DfrA14	trimethoprim resistance	100	99	3e-88
NF5E	floR	chloramphenicol/florfenicol efflux MFS transporter FloR	phenicol resistance	100	99	1e-226
NF5E	mcr1.1	phosphoethanolamine--lipid A transferase MCR-1	colistin resistance	100	100	0
NF5E	qnrS1	quinolone resistance pentapeptide repeat protein QnrS1	quinolone resistance	100	100	1e-129
NF5E	sul2	sulfonamide-resistant dihydropteroate synthase Sul2	sulfonamide resistance	100	100	1e-148
NF5E	tet(A)	tetracycline efflux MFS transporter Tet(A)	tetracycline resistance	100	99	1e-224
NF6E	aadA1	ANT(3'')-Ia family aminoglycoside nucleotidyltransferase AadA1	aminoglycoside resistance	100	100	1e-146
NF6E	blaEC-15	class C extended-spectrum beta-lactamase EC-15	beta-lactam resistance	100	98	1e-222
NF6E	blaTEM-1	class A broad-spectrum beta-lactamase TEM-1	beta-lactam resistance	100	100	1e-163
NF6E	qacL	quaternary ammonium compound efflux SMR transporter QacL	ammonium compound resistance	100	100	1e-55
NF6E	tet(A)	tetracycline efflux MFS transporter Tet(A)	tetracycline resistance	100	99	1e-230
NF9E1	aadA1	ANT(3'')-Ia family aminoglycoside nucleotidyltransferase AadA1	aminoglycoside resistance	100	100	1e-148
NF9E1	blaEC-15	class C extended-spectrum beta-lactamase EC-15	beta-lactam resistance	100	98	1e-222
NF9E1	blaTEM-1	class A broad-spectrum beta-lactamase TEM-1	beta-lactam resistance	100	100	1e-163
NF9E1	cmlA1	chloramphenicol efflux MFS transporter CmlA1	phenicol resistance	100	100	1e-241
NF9E1	dfrA12	trimethoprim-resistant dihydrofolate reductase DfrA12	trimethoprim resistance	100	100	1e-90
NF9E1	lnu(F)	lincosamide nucleotidyltransferase Lnu(F)	macrolide resistance	100	100	1e-160
NF9E1	qacL	quaternary ammonium compound efflux SMR transporter QacL	ammonium compound resistance	100	100	1e-55
NF9E1	sul3	sulfonamide-resistant dihydropteroate synthase Sul3	sulfonamide resistance	100	100	1e-145
NF9E1	tet(A)	tetracycline efflux MFS transporter Tet(A)	tetracycline resistance	93	100	1e-230
NM10E1	aac(3)-IId	aminoglycoside N-acetyltransferase AAC(3)-IId	aminoglycoside resistance	100	100	1e-167
NM10E1	aph(3")-Ib	aminoglycoside O-phosphotransferase APH(3'')-Ib	aminoglycoside resistance	100	100	1e-157
NM10E1	aph(6)-Id	aminoglycoside O-phosphotransferase APH(6)-Id	aminoglycoside resistance	100	100	1e-161
NM10E1	blaEC-18	class C extended-spectrum beta-lactamase EC-18	beta-lactam resistance	100	99	1e-225
NM10E1	blaTEM-1	class A broad-spectrum beta-lactamase TEM-1	beta-lactam resistance	100	100	1e-163
NM10E1	dfrA12	trimethoprim-resistant dihydrofolate reductase DfrA12	trimethoprim resistance	100	100	1e-90
NM10E1	sul2	sulfonamide-resistant dihydropteroate synthase Sul2	sulfonamide resistance	100	100	1e-148
NM10E1	tet(A)	tetracycline efflux MFS transporter Tet(A)	tetracycline resistance	93	100	1e-230
NM1E1	blaEC-13	class C extended-spectrum beta-lactamase EC-13	beta-lactam resistance	100	99	1e-225
NM1E1	blaTEM-1	class A broad-spectrum beta-lactamase TEM-1	beta-lactam resistance	100	100	1e-163
NM1E1	cmlA1	chloramphenicol efflux MFS transporter CmlA1	phenicol resistance	100	100	1e-241
NM1E1	dfrA12	trimethoprim-resistant dihydrofolate reductase DfrA12	trimethoprim resistance	100	100	1e-90
NM1E1	qacL	quaternary ammonium compound efflux SMR transporter QacL	ammonium compound resistance	100	100	1e-55
NM1E1	sul3	sulfonamide-resistant dihydropteroate synthase Sul3	sulfonamide resistance	100	100	1e-145
NM1E1	tet(A)	tetracycline efflux MFS transporter Tet(A)	tetracycline resistance	93	100	1e-230
NM2E	aac(3)-Vla	aminoglycoside N-acetyltransferase AAC(3)-VIa	aminoglycoside resistance	99	99	1e-176
NM2E	aadA1	ANT(3'')-Ia family aminoglycoside nucleotidyltransferase AadA1	aminoglycoside resistance	100	100	1e-148
NM2E	aadA2	ANT(3'')-Ia family aminoglycoside nucleotidyltransferase AadA2	aminoglycoside resistance	100	100	1e-145
NM2E	aph(3')-Ia	aminoglycoside O-phosphotransferase APH(3')-Ia	aminoglycoside resistance	100	100	1e-162
NM2E	blaCMY-2	class C beta-lactamase CMY-2	beta-lactam resistance	100	100	1e-227
NM2E	blaEC	BlaEC family class C beta-lactamase	beta-lactam resistance	100	100	1e-225
NM2E	blaTEM-1	class A broad-spectrum beta-lactamase TEM-1	beta-lactam resistance	100	100	1e-163
NM2E	cmlA1	chloramphenicol efflux MFS transporter CmlA1	phenicol resistance	100	100	1e-241
NM2E	dfrA12	trimethoprim-resistant dihydrofolate reductase DfrA12	trimethoprim resistance	100	100	1e-90
NM2E	erm(42)	23S rRNA (adenine(2058)-N(6))-methyltransferase Erm(42)	macrolide resistance	100	100	1e-176
NM2E	mcr3.5	phosphoethanolamine--lipid A transferase MCR-3.5	colistin resistance	100	100	0
NM2E	qacL	quaternary ammonium compound efflux SMR transporter QacL	ammonium compound resistance	100	100	1e-55
NM2E	qnrS1	quinolone resistance pentapeptide repeat protein QnrS1	quinolone resistance	100	100	1e-129
NM2E	sul2	sulfonamide-resistant dihydropteroate synthase Sul2	sulfonamide resistance	96	100	1e-148
NM2E	sul3	sulfonamide-resistant dihydropteroate synthase Sul3	sulfonamide resistance	100	100	1e-145
NM2E	tet(X)	tetracycline-inactivating monooxygenase Tet(X)	tetracycline resistance	98	96	1e-217
NM3E	aph(3")-Ib	aminoglycoside O-phosphotransferase APH(3'')-Ib	aminoglycoside resistance	100	100	1e-157
NM3E	aph(6)-Id	aminoglycoside O-phosphotransferase APH(6)-Id	aminoglycoside resistance	100	100	1e-161
NM3E	blaEC-13	class C extended-spectrum beta-lactamase EC-13	beta-lactam resistance	100	98	1e-222
NM3E	blaTEM-1	class A broad-spectrum beta-lactamase TEM-1	beta-lactam resistance	100	100	1e-163
NM3E	tet(B)	tetracycline efflux MFS transporter Tet(B)	tetracycline resistance	100	100	1e-229
NM5E	aph(3")-Ib	aminoglycoside O-phosphotransferase APH(3'')-Ib	aminoglycoside resistance	88	99	1e-156
NM5E	aph(6)-Id	aminoglycoside O-phosphotransferase APH(6)-Id	aminoglycoside resistance	100	100	1e-161
NM5E	blaEC-18	class C extended-spectrum beta-lactamase EC-18	beta-lactam resistance	100	98	1e-224
NM6E	blaEC-18	class C extended-spectrum beta-lactamase EC-18	beta-lactam resistance	100	98	1e-224
NM6E	qnrS1	quinolone resistance pentapeptide repeat protein QnrS1	quinolone resistance	100	100	1e-129
NM6E	tet(A)	tetracycline efflux MFS transporter Tet(A)	tetracycline resistance	93	99	1e-229
NM7E	blaEC	BlaEC family class C beta-lactamase	beta-lactam resistance	100	99	1e-224
NM8E	blaEC	BlaEC family class C beta-lactamase	beta-lactam resistance	100	100	1e-225
NM9E	aac(3)-IId	aminoglycoside N-acetyltransferase AAC(3)-IId	aminoglycoside resistance	100	100	1e-167
NM9E	aadA1	ANT(3'')-Ia family aminoglycoside nucleotidyltransferase AadA1	aminoglycoside resistance	100	100	1e-148
NM9E	aadA2	ANT(3'')-Ia family aminoglycoside nucleotidyltransferase AadA2	aminoglycoside resistance	100	100	1e-145
NM9E	aph(3')-Ia	aminoglycoside O-phosphotransferase APH(3')-Ia	aminoglycoside resistance	100	100	1e-162
NM9E	blaEC	BlaEC family class C beta-lactamase	beta-lactam resistance	100	99	1e-224
NM9E	cmlA1	chloramphenicol efflux MFS transporter CmlA1	phenicol resistance	100	100	1e-241
NM9E	dfrA12	trimethoprim-resistant dihydrofolate reductase DfrA12	trimethoprim resistance	100	100	1e-90
NM9E	qacL	quaternary ammonium compound efflux SMR transporter QacL	ammonium compound resistance	100	100	1e-55
NM9E	qnrS1	quinolone resistance pentapeptide repeat protein QnrS1	quinolone resistance	100	100	1e-129
NM9E	sul3	sulfonamide-resistant dihydropteroate synthase Sul3	sulfonamide resistance	100	100	1e-145
NM9E	tet(A)	tetracycline efflux MFS transporter Tet(A)	tetracycline resistance	93	99	1e-229
NM9E	tet(M)	tetracycline resistance ribosomal protection protein Tet(M)	tetracycline resistance	100	98	0
SF50E	aph(3")-Ib	aminoglycoside O-phosphotransferase APH(3'')-Ib	aminoglycoside resistance	96	100	1e-156
SF50E	aph(6)-Id	aminoglycoside O-phosphotransferase APH(6)-Id	aminoglycoside resistance	100	100	1e-161
SF50E	blaEC-15	class C extended-spectrum beta-lactamase EC-15	beta-lactam resistance	93	98	1e-210
SF50E	blaTEM-215	class A beta-lactamase TEM-215	beta-lactam resistance	100	100	1e-163
SF50E	floR	chloramphenicol/florfenicol efflux MFS transporter FloR	phenicol resistance	100	100	1e-228
SF50E	sul2	sulfonamide-resistant dihydropteroate synthase Sul2	sulfonamide resistance	97	100	1e-148
SF50E	tet(M)	tetracycline resistance ribosomal protection protein Tet(M)	tetracycline resistance	100	98	0
SF50E	tet(X)	tetracycline-inactivating monooxygenase Tet(X)	tetracycline resistance	98	96	1e-217
SM41E	blaEC	BlaEC family class C beta-lactamase	beta-lactam resistance	100	99	1e-224
SM42K	aac(3)-Vla	aminoglycoside N-acetyltransferase AAC(3)-VIa	aminoglycoside resistance	99	99	1e-176
SM42K	aadA1	ANT(3'')-Ia family aminoglycoside nucleotidyltransferase AadA1	aminoglycoside resistance	100	100	1e-148
SM42K	aadA2	ANT(3'')-Ia family aminoglycoside nucleotidyltransferase AadA2	aminoglycoside resistance	100	100	1e-145
SM42K	blaEC-13	class C extended-spectrum beta-lactamase EC-13	beta-lactam resistance	100	98	1e-223
SM42K	blaLAP-2	class A beta-lactamase LAP-2	beta-lactam resistance	100	100	1e-163
SM42K	blaTEM-1	class A broad-spectrum beta-lactamase TEM-1	beta-lactam resistance	100	100	1e-163
SM42K	cmlA1	chloramphenicol efflux MFS transporter CmlA1	phenicol resistance	100	100	1e-241
SM42K	dfrA12	trimethoprim-resistant dihydrofolate reductase DfrA12	trimethoprim resistance	100	100	1e-90
SM42K	mcr1.1	phosphoethanolamine--lipid A transferase MCR-1	colistin resistance	100	100	0
SM42K	mcr3.5	phosphoethanolamine--lipid A transferase MCR-3.5	colistin resistance	100	100	0
SM42K	mef(B)	macrolide efflux MFS transporter Mef(B)	macrolide resistance	100	100	1e-235
SM42K	qnrS1	quinolone resistance pentapeptide repeat protein QnrS1	quinolone resistance	100	100	1e-129
SM42K	sul1	sulfonamide-resistant dihydropteroate synthase Sul1	sulfonamide resistance	100	100	1e-156
SM42K	sul3	sulfonamide-resistant dihydropteroate synthase Sul3	sulfonamide resistance	100	100	1e-145
SM42K	tet(A)	tetracycline efflux MFS transporter Tet(A)	tetracycline resistance	100	100	1e-230
SM42K	tet(M)	tetracycline resistance ribosomal protection protein Tet(M)	tetracycline resistance	100	98	0
SM45E1	aadA1	ANT(3'')-Ia family aminoglycoside nucleotidyltransferase AadA1	aminoglycoside resistance	100	100	1e-148
SM45E1	aadA2	ANT(3'')-Ia family aminoglycoside nucleotidyltransferase AadA2	aminoglycoside resistance	100	100	1e-145
SM45E1	blaEC	BlaEC family class C beta-lactamase	beta-lactam resistance	100	100	1e-225
SM45E1	cmlA1	chloramphenicol efflux MFS transporter CmlA1	phenicol resistance	100	100	1e-241
SM45E1	dfrA12	trimethoprim-resistant dihydrofolate reductase DfrA12	trimethoprim resistance	100	100	1e-90
SM45E1	floR	chloramphenicol/florfenicol efflux MFS transporter FloR	phenicol resistance	100	99	1e-226
SM45E1	qacL	quaternary ammonium compound efflux SMR transporter QacL	ammonium compound resistance	100	100	1e-55
SM45E1	qnrS1	quinolone resistance pentapeptide repeat protein QnrS1	quinolone resistance	100	99	1e-128
SM45E1	sul2	sulfonamide-resistant dihydropteroate synthase Sul2	sulfonamide resistance	96	100	1e-148
SM45E1	sul3	sulfonamide-resistant dihydropteroate synthase Sul3	sulfonamide resistance	100	100	1e-145
SM45E1	tet(M)	tetracycline resistance ribosomal protection protein Tet(M)	tetracycline resistance	100	98	0
SM46E	aph(3")-Ib	aminoglycoside O-phosphotransferase APH(3'')-Ib	aminoglycoside resistance	100	100	1e-157
SM46E	aph(6)-Id	aminoglycoside O-phosphotransferase APH(6)-Id	aminoglycoside resistance	100	100	1e-161
SM46E	blaEC	BlaEC family class C beta-lactamase	beta-lactam resistance	100	99	1e-224
SM46E	blaTEM-1	class A broad-spectrum beta-lactamase TEM-1	beta-lactam resistance	100	100	1e-163
SM46E	sul2	sulfonamide-resistant dihydropteroate synthase Sul2	sulfonamide resistance	100	100	1e-148
SM46E	tet(A)	tetracycline efflux MFS transporter Tet(A)	tetracycline resistance	93	100	1e-229
SM47E1	blaEC-5	cephalosporin-hydrolyzing class C beta-lactamase EC-5	beta-lactam resistance	100	98	1e-223
SM48E	aadA1	ANT(3'')-Ia family aminoglycoside nucleotidyltransferase AadA1	aminoglycoside resistance	100	100	1e-148
SM48E	aadA2	ANT(3'')-Ia family aminoglycoside nucleotidyltransferase AadA2	aminoglycoside resistance	100	100	1e-145
SM48E	blaEC-15	class C extended-spectrum beta-lactamase EC-15	beta-lactam resistance	93	98	1e-210
SM48E	blaTEM-1	class A broad-spectrum beta-lactamase TEM-1	beta-lactam resistance	100	100	1e-163
SM48E	cmlA1	chloramphenicol efflux MFS transporter CmlA1	phenicol resistance	100	100	1e-241
SM48E	dfrA12	trimethoprim-resistant dihydrofolate reductase DfrA12	trimethoprim resistance	100	100	1e-90
SM48E	mef(B)	macrolide efflux MFS transporter Mef(B)	macrolide resistance	100	100	1e-235
SM48E	qacL	quaternary ammonium compound efflux SMR transporter QacL	ammonium compound resistance	100	100	1e-55
SM48E	qnrS1	quinolone resistance pentapeptide repeat protein QnrS1	quinolone resistance	100	100	1e-129
SM48E	sul3	sulfonamide-resistant dihydropteroate synthase Sul3	sulfonamide resistance	100	100	1e-145
SM48E	tet(A)	tetracycline efflux MFS transporter Tet(A)	tetracycline resistance	93	99	1e-229
SM48E	tet(M)	tetracycline resistance ribosomal protection protein Tet(M)	tetracycline resistance	100	98	0
SM49E	aadA1	ANT(3'')-Ia family aminoglycoside nucleotidyltransferase AadA1	aminoglycoside resistance	100	100	1e-148
SM49E	aadA2	ANT(3'')-Ia family aminoglycoside nucleotidyltransferase AadA2	aminoglycoside resistance	100	100	1e-145
SM49E	blaEC-15	class C extended-spectrum beta-lactamase EC-15	beta-lactam resistance	100	98	1e-221
SM49E	blaTEM-1	class A broad-spectrum beta-lactamase TEM-1	beta-lactam resistance	100	100	1e-163
SM49E	cmlA1	chloramphenicol efflux MFS transporter CmlA1	phenicol resistance	100	100	1e-241
SM49E	dfrA12	trimethoprim-resistant dihydrofolate reductase DfrA12	trimethoprim resistance	100	100	1e-90
SM49E	floR	chloramphenicol/florfenicol efflux MFS transporter FloR	phenicol resistance	100	99	1e-227
SM49E	qacL	quaternary ammonium compound efflux SMR transporter QacL	ammonium compound resistance	100	100	1e-55
SM49E	sul3	sulfonamide-resistant dihydropteroate synthase Sul3	sulfonamide resistance	100	100	1e-145
SM49E	tet(B)	tetracycline efflux MFS transporter Tet(B)	tetracycline resistance	100	100	1e-229
SM49E	tet(M)	tetracycline resistance ribosomal protection protein Tet(M)	tetracycline resistance	100	98	0
SM50E	blaEC-15	class C extended-spectrum beta-lactamase EC-15	beta-lactam resistance	100	97	1e-218
WF30E	blaEC-18	class C extended-spectrum beta-lactamase EC-18	beta-lactam resistance	100	99	1e-226
WM27E	aac(3)-IId	aminoglycoside N-acetyltransferase AAC(3)-IId	aminoglycoside resistance	100	100	1e-167
WM27E	aadA1	ANT(3'')-Ia family aminoglycoside nucleotidyltransferase AadA1	aminoglycoside resistance	100	100	1e-148
WM27E	aadA2	ANT(3'')-Ia family aminoglycoside nucleotidyltransferase AadA2	aminoglycoside resistance	100	100	1e-145
WM27E	aph(3')-Ia	aminoglycoside O-phosphotransferase APH(3')-Ia	aminoglycoside resistance	100	100	1e-162
WM27E	blaEC-15	class C extended-spectrum beta-lactamase EC-15	beta-lactam resistance	97	98	1e-222
WM27E	blaTEM-1	class A broad-spectrum beta-lactamase TEM-1	beta-lactam resistance	100	100	1e-163
WM27E	cmlA1	chloramphenicol efflux MFS transporter CmlA1	phenicol resistance	100	100	1e-241
WM27E	dfrA12	trimethoprim-resistant dihydrofolate reductase DfrA12	trimethoprim resistance	100	100	1e-90
WM27E	floR	chloramphenicol/florfenicol efflux MFS transporter FloR	phenicol resistance	100	99	1e-226
WM27E	qacL	quaternary ammonium compound efflux SMR transporter QacL	ammonium compound resistance	100	100	1e-55
WM27E	qnrS2	quinolone resistance pentapeptide repeat protein QnrS2	quinolone resistance	100	100	0
WM27E	sul2	sulfonamide-resistant dihydropteroate synthase Sul2	sulfonamide resistance	96	100	1e-148
WM27E	sul3	sulfonamide-resistant dihydropteroate synthase Sul3	sulfonamide resistance	100	100	1e-145
WM27E	tet(A)	tetracycline efflux MFS transporter Tet(A)	tetracycline resistance	100	99	1e-230
WM27E	tet(M)	tetracycline resistance ribosomal protection protein Tet(M)	tetracycline resistance	100	98	0
WM28E	aadA1	ANT(3'')-Ia family aminoglycoside nucleotidyltransferase AadA1	aminoglycoside resistance	100	100	1e-148
WM28E	aadA2	ANT(3'')-Ia family aminoglycoside nucleotidyltransferase AadA2	aminoglycoside resistance	100	100	1e-145
WM28E	blaEC-13	class C extended-spectrum beta-lactamase EC-13	beta-lactam resistance	100	98	1e-222
WM28E	cmlA1	chloramphenicol efflux MFS transporter CmlA1	phenicol resistance	100	100	1e-241
WM28E	dfrA12	trimethoprim-resistant dihydrofolate reductase DfrA12	trimethoprim resistance	100	100	1e-90
WM28E	qacL	quaternary ammonium compound efflux SMR transporter QacL	ammonium compound resistance	100	100	1e-55
WM28E	sul3	sulfonamide-resistant dihydropteroate synthase Sul3	sulfonamide resistance	100	100	1e-145
WM28E	tet(A)	tetracycline efflux MFS transporter Tet(A)	tetracycline resistance	93	99	1e-229
WM28E	tet(M)	tetracycline resistance ribosomal protection protein Tet(M)	tetracycline resistance	100	98	0
WM29E	aadA1	ANT(3'')-Ia family aminoglycoside nucleotidyltransferase AadA1	aminoglycoside resistance	100	100	1e-148
WM29E	aadA2	ANT(3'')-Ia family aminoglycoside nucleotidyltransferase AadA2	aminoglycoside resistance	100	100	1e-145
WM29E	aph(3')-Ia	aminoglycoside O-phosphotransferase APH(3')-Ia	aminoglycoside resistance	100	99	1e-161
WM29E	aph(6)-Id	aminoglycoside O-phosphotransferase APH(6)-Id	aminoglycoside resistance	100	100	1e-161
WM29E	blaEC	BlaEC family class C beta-lactamase	beta-lactam resistance	97	99	1e-224
WM29E	blaTEM-1	class A broad-spectrum beta-lactamase TEM-1	beta-lactam resistance	100	100	1e-163
WM29E	cmlA1	chloramphenicol efflux MFS transporter CmlA1	phenicol resistance	100	100	1e-241
WM29E	dfrA12	trimethoprim-resistant dihydrofolate reductase DfrA12	trimethoprim resistance	100	100	1e-90
WM29E	mef(B)	macrolide efflux MFS transporter Mef(B)	macrolide resistance	100	100	1e-235
WM29E	qacL	quaternary ammonium compound efflux SMR transporter QacL	ammonium compound resistance	100	100	1e-55
WM29E	sul3	sulfonamide-resistant dihydropteroate synthase Sul3	sulfonamide resistance	100	100	1e-145
WM29E	tet(A)	tetracycline efflux MFS transporter Tet(A)	tetracycline resistance	93	99	1e-229
WM29E	tet(M)	tetracycline resistance ribosomal protection protein Tet(M)	tetracycline resistance	100	98	0
WM30E1	aadA1	ANT(3'')-Ia family aminoglycoside nucleotidyltransferase AadA1	aminoglycoside resistance	100	100	1e-148
WM30E1	aadA2	ANT(3'')-Ia family aminoglycoside nucleotidyltransferase AadA2	aminoglycoside resistance	100	100	1e-145
WM30E1	blaEC-13	class C extended-spectrum beta-lactamase EC-13	beta-lactam resistance	100	98	1e-222
WM30E1	cmlA1	chloramphenicol efflux MFS transporter CmlA1	phenicol resistance	100	100	1e-241
WM30E1	dfrA12	trimethoprim-resistant dihydrofolate reductase DfrA12	trimethoprim resistance	100	100	1e-90
WM30E1	qacL	quaternary ammonium compound efflux SMR transporter QacL	ammonium compound resistance	100	100	1e-55
WM30E1	sul3	sulfonamide-resistant dihydropteroate synthase Sul3	sulfonamide resistance	100	100	1e-145
WM30E1	tet(A)	tetracycline efflux MFS transporter Tet(A)	tetracycline resistance	100	99	1e-230
WM30E1	tet(M)	tetracycline resistance ribosomal protection protein Tet(M)	tetracycline resistance	100	98	0

## Sheet: S5
Supplemental table S5: List of virulence genes
Strain	Gene	Product	Classification	% Coverage	% Identity	E-value
CF21E	cheY	Chemotaxis regulator - transmits chemoreceptor signals to flagellar motor components CheY	Chemotaxis	100	91	1e-61
CF21E	csgD	Transcriptional regulator CsgD for 2nd curli operon	Adherence	100	93	1e-115
CF21E	csgG	Curli production assembly/transport component CsgG	Adherence,Fimbrial	100	95	1e-150
CF21E	entA	2,3-dihydro-2,3-dihydroxybenzoate dehydrogenase (EC 1.3.1.28) [enterobactin] siderophore @ 2,3-dihydro-2,3-dihydroxybenzoate dehydrogenase (EC 1.3.1.28) of siderophore biosynthesis	Iron uptake,Siderophore	100	97	1e-135
CF21E	entB	Isochorismatase (EC 3.3.2.1) [enterobactin] siderophore / Apo-aryl carrier domain of EntB @ Isochorismatase (EC 3.3.2.1) of siderophore biosynthesis	Iron uptake,Siderophore	100	98	1e-166
CF21E	entC	Isochorismate synthase (EC 5.4.4.2) @ Isochorismate synthase (EC 5.4.4.2) [enterobactin] siderophore @ Isochorismate synthase (EC 5.4.4.2) of siderophore biosynthesis	Iron uptake,Siderophore	98	99	1e-224
CF21E	entE	2,3-dihydroxybenzoate-AMP ligase (EC 2.7.7.58) [enterobactin] siderophore @ 2,3-dihydroxybenzoate-AMP ligase (EC 2.7.7.58) of siderophore biosynthesis	Iron uptake,Siderophore	100	98	0
CF21E	entF	Enterobactin synthetase component F, serine activating enzyme (EC 2.7.7.-)	Iron uptake,Siderophore	99	96	0
CF21E	entS	Enterobactin exporter EntS	Iron uptake	100	99	1e-234
CF21E	espX1	hypothetical protein	Type III secretion system effector	100	91	1e-261
CF21E	espX5	Uncharacterized protein YjcF	Type III secretion system effector	100	92	1e-233
CF21E	fdeC	Putative adhesin	Adherence,Autotransporter,Type Ve	92	93	0
CF21E	fepA	TonB-dependent receptor; Outer membrane receptor for ferric enterobactin and colicins B, D	Iron uptake,Siderophore	100	99	0
CF21E	fepB	Ferric enterobactin-binding periplasmic protein FepB (TC 3.A.1.14.2)	Iron uptake,Siderophore	100	99	1e-177
CF21E	fepC	Ferric enterobactin transport ATP-binding protein FepC (TC 3.A.1.14.2)	Iron uptake,Siderophore	99	99	1e-153
CF21E	fepD	Ferric enterobactin transport system permease protein FepD (TC 3.A.1.14.2)	Iron uptake,Siderophore	98	99	1e-179
CF21E	fepG	Ferric enterobactin transport system permease protein FepG (TC 3.A.1.14.2)	Iron uptake,Siderophore	100	97	1e-179
CF21E	fes	Enterobactin esterase	Iron uptake	100	96	1e-242
CF21E	fimA	Type-1 fimbrial protein, A chain	Adherence,Invasion	90	90	4e-85
CF21E	fimB	Type 1 fimbriae regulatory protein FimB	Adherence,Invasion	100	99	1e-117
CF21E	fimC	Chaperone protein FimC	Adherence,Invasion	100	98	1e-132
CF21E	fimD	Outer membrane usher protein FimD	Adherence,Invasion	100	99	0
CF21E	fimE	Type 1 fimbriae regulatory protein FimE	Adherence,Invasion	100	99	1e-113
CF21E	fimF	Protein FimF (regulates length and adhesion of type 1 fimbriae)	Adherence,Invasion	99	98	6e-96
CF21E	fimG	Protein FimG (regulates length and adhesion of type 1 fimbriae)	Adherence,Invasion	100	97	2e-87
CF21E	fimH	Protein FimH (regulates length and adhesion of type 1 fimbriae, and mediates mannose binding)	Adherence,Invasion	99	99	1e-172
CF21E	fimI	Fimbrin-like protein FimI	Adherence,Invasion	92	97	5e-91
CF21E	iroB	Glycosyltransferase IroB	Iron uptake	95	99	1e-219
CF21E	iroC	ABC transporter protein IroC	Iron uptake	97	99	0
CF21E	iroD	Trilactone hydrolase IroD	Iron uptake	100	99	1e-239
CF21E	iroE	Periplasmic esterase IroE	Iron uptake	100	99	1e-187
CF21E	iroN	Outer Membrane Siderophore Receptor IroN	Iron uptake,Siderophore receptor	100	99	0
CF21E	ompA	Outer membrane protein A precursor	Invasion,Serum resistance	100	99	1e-203
CF21E	yagV/ecpE	CFA/I fimbrial chaperone	Adherence	94	97	1e-133
CF21E	yagW/ecpD	CFA/I fimbrial minor adhesin	Adherence	100	98	0
CF21E	yagX/ecpC	CFA/I fimbrial subunit C usher protein	Adherence	100	99	0
CF21E	yagY/ecpB	CFA/I fimbrial auxiliary subunit	Adherence	100	98	1e-122
CF21E	yagZ/ecpA	CFA/I fimbrial major subunit	Adherence	100	100	1e-106
CF21E	ykgK/ecpR	Transcriptional regulator EcpR	Adherence	91	98	3e-98
CF22E	cheY	Chemotaxis regulator - transmits chemoreceptor signals to flagellar motor components CheY	Chemotaxis	100	91	1e-61
CF22E	csgD	Transcriptional regulator CsgD for 2nd curli operon	Adherence	100	93	1e-115
CF22E	csgG	Curli production assembly/transport component CsgG	Adherence,Fimbrial	100	96	1e-150
CF22E	entA	2,3-dihydro-2,3-dihydroxybenzoate dehydrogenase (EC 1.3.1.28) [enterobactin] siderophore @ 2,3-dihydro-2,3-dihydroxybenzoate dehydrogenase (EC 1.3.1.28) of siderophore biosynthesis	Iron uptake,Siderophore	100	97	1e-134
CF22E	entB	Isochorismatase (EC 3.3.2.1) [enterobactin] siderophore / Apo-aryl carrier domain of EntB @ Isochorismatase (EC 3.3.2.1) of siderophore biosynthesis	Iron uptake,Siderophore	100	98	1e-166
CF22E	entC	Isochorismate synthase (EC 5.4.4.2) @ Isochorismate synthase (EC 5.4.4.2) [enterobactin] siderophore @ Isochorismate synthase (EC 5.4.4.2) of siderophore biosynthesis	Iron uptake,Siderophore	98	99	1e-224
CF22E	entE	2,3-dihydroxybenzoate-AMP ligase (EC 2.7.7.58) [enterobactin] siderophore @ 2,3-dihydroxybenzoate-AMP ligase (EC 2.7.7.58) of siderophore biosynthesis	Iron uptake,Siderophore	100	98	0
CF22E	entF	Enterobactin synthetase component F, serine activating enzyme (EC 2.7.7.-)	Iron uptake,Siderophore	99	96	0
CF22E	entS	Enterobactin exporter EntS	Iron uptake	100	99	1e-233
CF22E	espX1	hypothetical protein	Type III secretion system effector	99	91	1e-259
CF22E	espX5	Uncharacterized protein YjcF	Type III secretion system effector	100	92	1e-234
CF22E	fdeC	Putative adhesin	Adherence,Autotransporter,Type Ve	92	93	0
CF22E	fepA	TonB-dependent receptor; Outer membrane receptor for ferric enterobactin and colicins B, D	Iron uptake,Siderophore	100	99	0
CF22E	fepB	Ferric enterobactin-binding periplasmic protein FepB (TC 3.A.1.14.2)	Iron uptake,Siderophore	100	99	1e-176
CF22E	fepC	Ferric enterobactin transport ATP-binding protein FepC (TC 3.A.1.14.2)	Iron uptake,Siderophore	99	99	1e-152
CF22E	fepD	Ferric enterobactin transport system permease protein FepD (TC 3.A.1.14.2)	Iron uptake,Siderophore	98	99	1e-179
CF22E	fepG	Ferric enterobactin transport system permease protein FepG (TC 3.A.1.14.2)	Iron uptake,Siderophore	100	97	1e-179
CF22E	fes	Enterobactin esterase	Iron uptake	100	95	1e-241
CF22E	fimA	Type-1 fimbrial protein, A chain	Adherence,Invasion	90	90	2e-85
CF22E	fimB	Type 1 fimbriae regulatory protein FimB	Adherence,Invasion	100	99	1e-117
CF22E	fimC	Chaperone protein FimC	Adherence,Invasion	100	98	1e-132
CF22E	fimD	Outer membrane usher protein FimD	Adherence,Invasion	100	99	0
CF22E	fimE	Type 1 fimbriae regulatory protein FimE	Adherence,Invasion	100	100	1e-113
CF22E	fimF	Protein FimF (regulates length and adhesion of type 1 fimbriae)	Adherence,Invasion	99	97	2e-94
CF22E	fimG	Protein FimG (regulates length and adhesion of type 1 fimbriae)	Adherence,Invasion	100	97	2e-87
CF22E	fimH	Protein FimH (regulates length and adhesion of type 1 fimbriae, and mediates mannose binding)	Adherence,Invasion	99	99	1e-172
CF22E	fimI	Fimbrin-like protein FimI	Adherence,Invasion	92	97	5e-91
CF22E	gspE	General secretion pathway protein E	Secretion system,Type II secretion system	100	97	1e-277
CF22E	gspF	General secretion pathway protein F	Secretion system,Type II secretion system	100	96	1e-213
CF22E	gspG	General secretion pathway protein G	Secretion system,Type II secretion system	100	99	1e-82
CF22E	gspH	General secretion pathway protein H	Secretion system,Type II secretion system	100	95	2e-91
CF22E	gspI	General secretion pathway protein I	Secretion system,Type II secretion system	100	95	9e-61
CF22E	gspJ	General secretion pathway protein J	Secretion system,Type II secretion system	98	98	1e-102
CF22E	gspK	General secretion pathway protein K	Secretion system,Type II secretion system	100	98	1e-179
CF22E	ompA	Outer membrane protein A precursor	Invasion,Serum resistance	100	95	1e-195
CF22E	yagV/ecpE	CFA/I fimbrial chaperone	Adherence	94	97	1e-133
CF22E	yagW/ecpD	CFA/I fimbrial minor adhesin	Adherence	100	98	0
CF22E	yagX/ecpC	CFA/I fimbrial subunit C usher protein	Adherence	100	99	0
CF22E	yagY/ecpB	CFA/I fimbrial auxiliary subunit	Adherence	100	98	1e-121
CF22E	yagZ/ecpA	CFA/I fimbrial major subunit	Adherence	100	99	1e-105
CF22E	ykgK/ecpR	Transcriptional regulator EcpR	Adherence	91	98	3e-98
CF24E	cheY	Chemotaxis regulator - transmits chemoreceptor signals to flagellar motor components CheY	Chemotaxis	100	91	1e-61
CF24E	csgD	Transcriptional regulator CsgD for 2nd curli operon	Adherence	100	93	1e-115
CF24E	csgG	Curli production assembly/transport component CsgG	Adherence,Fimbrial	100	96	1e-150
CF24E	entA	2,3-dihydro-2,3-dihydroxybenzoate dehydrogenase (EC 1.3.1.28) [enterobactin] siderophore @ 2,3-dihydro-2,3-dihydroxybenzoate dehydrogenase (EC 1.3.1.28) of siderophore biosynthesis	Iron uptake,Siderophore	100	97	1e-135
CF24E	entB	Isochorismatase (EC 3.3.2.1) [enterobactin] siderophore / Apo-aryl carrier domain of EntB @ Isochorismatase (EC 3.3.2.1) of siderophore biosynthesis	Iron uptake,Siderophore	100	99	1e-167
CF24E	entC	Isochorismate synthase (EC 5.4.4.2) @ Isochorismate synthase (EC 5.4.4.2) [enterobactin] siderophore @ Isochorismate synthase (EC 5.4.4.2) of siderophore biosynthesis	Iron uptake,Siderophore	98	99	1e-224
CF24E	entD	4'-phosphopantetheinyl transferase (EC 2.7.8.-) [enterobactin] siderophore	Iron uptake,Siderophore	96	95	1e-133
CF24E	entE	2,3-dihydroxybenzoate-AMP ligase (EC 2.7.7.58) [enterobactin] siderophore @ 2,3-dihydroxybenzoate-AMP ligase (EC 2.7.7.58) of siderophore biosynthesis	Iron uptake,Siderophore	100	98	0
CF24E	entF	Enterobactin synthetase component F, serine activating enzyme (EC 2.7.7.-)	Iron uptake,Siderophore	99	97	0
CF24E	entS	Enterobactin exporter EntS	Iron uptake	100	99	1e-234
CF24E	espX5	Uncharacterized protein YjcF	Type III secretion system effector	100	92	1e-235
CF24E	fdeC	Putative adhesin	Adherence,Autotransporter,Type Ve	99	94	0
CF24E	fepA	TonB-dependent receptor; Outer membrane receptor for ferric enterobactin and colicins B, D	Iron uptake,Siderophore	100	99	0
CF24E	fepB	Ferric enterobactin-binding periplasmic protein FepB (TC 3.A.1.14.2)	Iron uptake,Siderophore	100	99	1e-176
CF24E	fepC	Ferric enterobactin transport ATP-binding protein FepC (TC 3.A.1.14.2)	Iron uptake,Siderophore	99	99	1e-153
CF24E	fepD	Ferric enterobactin transport system permease protein FepD (TC 3.A.1.14.2)	Iron uptake,Siderophore	98	99	1e-179
CF24E	fepG	Ferric enterobactin transport system permease protein FepG (TC 3.A.1.14.2)	Iron uptake,Siderophore	100	97	1e-178
CF24E	fes	Enterobactin esterase	Iron uptake	100	95	1e-240
CF24E	fimB	Type 1 fimbriae regulatory protein FimB	Adherence,Invasion	100	99	1e-117
CF24E	fimC	Chaperone protein FimC	Adherence,Invasion	100	99	1e-133
CF24E	fimD	Outer membrane usher protein FimD	Adherence,Invasion	100	99	0
CF24E	fimE	Type 1 fimbriae regulatory protein FimE	Adherence,Invasion	100	100	1e-113
CF24E	fimF	Protein FimF (regulates length and adhesion of type 1 fimbriae)	Adherence,Invasion	99	98	8e-96
CF24E	fimG	Protein FimG (regulates length and adhesion of type 1 fimbriae)	Adherence,Invasion	100	97	6e-87
CF24E	fimH	Protein FimH (regulates length and adhesion of type 1 fimbriae, and mediates mannose binding)	Adherence,Invasion	99	98	1e-170
CF24E	fimI	Fimbrin-like protein FimI	Adherence,Invasion	92	98	2e-91
CF24E	gspE	General secretion pathway protein E	Secretion system,Type II secretion system	100	98	1e-278
CF24E	gspF	General secretion pathway protein F	Secretion system,Type II secretion system	100	96	1e-212
CF24E	gspG	General secretion pathway protein G	Secretion system,Type II secretion system	100	99	1e-82
CF24E	gspH	General secretion pathway protein H	Secretion system,Type II secretion system	100	96	3e-92
CF24E	gspI	General secretion pathway protein I	Secretion system,Type II secretion system	100	95	9e-61
CF24E	gspJ	General secretion pathway protein J	Secretion system,Type II secretion system	98	98	1e-102
CF24E	gspK	General secretion pathway protein K	Secretion system,Type II secretion system	100	98	1e-180
CF24E	ompA	Outer membrane protein A precursor	Invasion,Serum resistance	100	96	1e-196
CF24E	yagV/ecpE	CFA/I fimbrial chaperone	Adherence	94	97	1e-132
CF24E	yagW/ecpD	CFA/I fimbrial minor adhesin	Adherence	100	98	0
CF24E	yagX/ecpC	CFA/I fimbrial subunit C usher protein	Adherence	100	99	0
CF24E	yagY/ecpB	CFA/I fimbrial auxiliary subunit	Adherence	100	98	1e-122
CF24E	yagZ/ecpA	CFA/I fimbrial major subunit	Adherence	100	99	1e-105
CF24E	ykgK/ecpR	Transcriptional regulator EcpR	Adherence	91	97	2e-97
CF25E	cheY	Chemotaxis regulator - transmits chemoreceptor signals to flagellar motor components CheY	Chemotaxis	100	90	5e-61
CF25E	chuS	Hemin transport protein HmuS	Iron uptake,Heme uptake	100	97	1e-195
CF25E	chuU	Hemin ABC transporter, permease protein	Iron uptake,Heme uptake	96	99	1e-176
CF25E	chuV	ABC-type hemin transport system, ATPase component	Iron uptake,Heme uptake	96	99	1e-148
CF25E	chuW	Radical SAM family protein HutW, similar to coproporphyrinogen III oxidase, oxygen-independent, associated with heme uptake	Iron uptake,Heme uptake	100	97	1e-263
CF25E	chuX	Putative heme iron utilization protein	Iron uptake,Heme uptake	100	96	2e-89
CF25E	chuY	Flavin reductase (EC 1.5.1.30)	Iron uptake,Heme uptake	100	97	1e-113
CF25E	csgD	Transcriptional regulator CsgD for 2nd curli operon	Adherence	100	93	1e-115
CF25E	csgG	Curli production assembly/transport component CsgG	Adherence,Fimbrial	100	96	1e-150
CF25E	entA	2,3-dihydro-2,3-dihydroxybenzoate dehydrogenase (EC 1.3.1.28) [enterobactin] siderophore @ 2,3-dihydro-2,3-dihydroxybenzoate dehydrogenase (EC 1.3.1.28) of siderophore biosynthesis	Iron uptake,Siderophore	100	98	1e-135
CF25E	entB	Isochorismatase (EC 3.3.2.1) [enterobactin] siderophore / Apo-aryl carrier domain of EntB @ Isochorismatase (EC 3.3.2.1) of siderophore biosynthesis	Iron uptake,Siderophore	100	99	1e-166
CF25E	entC	Isochorismate synthase (EC 5.4.4.2) @ Isochorismate synthase (EC 5.4.4.2) [enterobactin] siderophore @ Isochorismate synthase (EC 5.4.4.2) of siderophore biosynthesis	Iron uptake,Siderophore	98	98	1e-224
CF25E	entD	4'-phosphopantetheinyl transferase (EC 2.7.8.-) [enterobactin] siderophore	Iron uptake,Siderophore	96	91	1e-127
CF25E	entE	2,3-dihydroxybenzoate-AMP ligase (EC 2.7.7.58) [enterobactin] siderophore @ 2,3-dihydroxybenzoate-AMP ligase (EC 2.7.7.58) of siderophore biosynthesis	Iron uptake,Siderophore	100	98	0
CF25E	entF	Enterobactin synthetase component F, serine activating enzyme (EC 2.7.7.-)	Iron uptake,Siderophore	99	97	0
CF25E	entS	Enterobactin exporter EntS	Iron uptake	99	99	1e-233
CF25E	espL1	Putative ankyrin repeat protein B	Type III secretion system effector	100	96	0
CF25E	espL4	Ankyrin-repeat protein A	Type III secretion system effector	100	96	0
CF25E	espR1	Putative glycoportein	Type III secretion system effector	99	90	1e-224
CF25E	espX1	hypothetical protein	Type III secretion system effector	100	92	1e-263
CF25E	espX2	hypothetical protein	Type III secretion system effector	100	92	0
CF25E	espX4	YjbI protein	Type III secretion system effector	99	91	1e-290
CF25E	espX5	Uncharacterized protein YjcF	Type III secretion system effector	100	93	1e-239
CF25E	espY1	Uncharacterized protein YabP	Type III secretion system effector	96	90	1e-125
CF25E	espY3	Pentapeptide repeat family protein	Type III secretion system effector	100	92	1e-291
CF25E	espY4	hypothetical protein	Type III secretion system effector	100	92	0
CF25E	fdeC	Putative adhesin	Adherence,Autotransporter,Type Ve	100	96	0
CF25E	fepA	TonB-dependent receptor; Outer membrane receptor for ferric enterobactin and colicins B, D	Iron uptake,Siderophore	100	99	0
CF25E	fepB	Ferric enterobactin-binding periplasmic protein FepB (TC 3.A.1.14.2)	Iron uptake,Siderophore	100	98	1e-175
CF25E	fepC	Ferric enterobactin transport ATP-binding protein FepC (TC 3.A.1.14.2)	Iron uptake,Siderophore	100	99	1e-154
CF25E	fepD	Ferric enterobactin transport system permease protein FepD (TC 3.A.1.14.2)	Iron uptake,Siderophore	98	99	1e-178
CF25E	fepG	Ferric enterobactin transport system permease protein FepG (TC 3.A.1.14.2)	Iron uptake,Siderophore	100	97	1e-178
CF25E	fes	Enterobactin esterase	Iron uptake	100	96	1e-243
CF25E	fimA	Type-1 fimbrial protein, A chain	Adherence,Invasion	90	90	2e-85
CF25E	fimB	Type 1 fimbriae regulatory protein FimB	Adherence,Invasion	100	99	1e-117
CF25E	fimC	Chaperone protein FimC	Adherence,Invasion	100	99	1e-133
CF25E	fimD	Outer membrane usher protein FimD	Adherence,Invasion	100	99	0
CF25E	fimE	Type 1 fimbriae regulatory protein FimE	Adherence,Invasion	99	100	1e-112
CF25E	fimF	Protein FimF (regulates length and adhesion of type 1 fimbriae)	Adherence,Invasion	99	98	3e-96
CF25E	fimG	Protein FimG (regulates length and adhesion of type 1 fimbriae)	Adherence,Invasion	100	98	2e-88
CF25E	fimH	Protein FimH (regulates length and adhesion of type 1 fimbriae, and mediates mannose binding)	Adherence,Invasion	99	99	1e-172
CF25E	fimI	Fimbrin-like protein FimI	Adherence,Invasion	92	98	2e-91
CF25E	gspE	General secretion pathway protein E	Secretion system,Type II secretion system	100	97	1e-276
CF25E	gspF	General secretion pathway protein F	Secretion system,Type II secretion system	100	96	1e-212
CF25E	gspG	General secretion pathway protein G	Secretion system,Type II secretion system	100	99	1e-82
CF25E	gspH	General secretion pathway protein H	Secretion system,Type II secretion system	100	95	9e-93
CF25E	gspI	General secretion pathway protein I	Secretion system,Type II secretion system	100	94	6e-60
CF25E	gspJ	General secretion pathway protein J	Secretion system,Type II secretion system	100	97	1e-102
CF25E	gspK	General secretion pathway protein K	Secretion system,Type II secretion system	100	98	1e-180
CF25E	kpsD	Capsular polysaccharide export system periplasmic protein KpsD	Invasion,Antiphagocytosis	100	99	0
CF25E	kpsM	Capsular polysaccharide ABC transporter, permease protein KpsM	Invasion,Antiphagocytosis	100	97	1e-142
CF25E	ompA	Outer membrane protein A precursor	Invasion,Serum resistance	100	96	1e-198
CF25E	shuA	TonB-dependent hemin, ferrichrome receptor	Iron uptake,Heme uptake	100	99	0
CF25E	shuT	Periplasmic hemin-binding protein	Iron uptake,Heme uptake	92	98	1e-166
CF25E	yagV/ecpE	CFA/I fimbrial chaperone	Adherence	94	97	1e-132
CF25E	yagW/ecpD	CFA/I fimbrial minor adhesin	Adherence	100	99	0
CF25E	yagX/ecpC	CFA/I fimbrial subunit C usher protein	Adherence	100	98	0
CF25E	yagY/ecpB	CFA/I fimbrial auxiliary subunit	Adherence	100	97	1e-120
CF25E	yagZ/ecpA	CFA/I fimbrial major subunit	Adherence	100	100	1e-106
CF25E	ykgK/ecpR	Transcriptional regulator EcpR	Adherence	91	99	9e-99
CF27E	cheY	Chemotaxis regulator - transmits chemoreceptor signals to flagellar motor components CheY	Chemotaxis	100	91	1e-61
CF27E	csgD	Transcriptional regulator CsgD for 2nd curli operon	Adherence	100	93	1e-115
CF27E	csgG	Curli production assembly/transport component CsgG	Adherence,Fimbrial	100	96	1e-150
CF27E	entA	2,3-dihydro-2,3-dihydroxybenzoate dehydrogenase (EC 1.3.1.28) [enterobactin] siderophore @ 2,3-dihydro-2,3-dihydroxybenzoate dehydrogenase (EC 1.3.1.28) of siderophore biosynthesis	Iron uptake,Siderophore	100	97	1e-135
CF27E	entB	Isochorismatase (EC 3.3.2.1) [enterobactin] siderophore / Apo-aryl carrier domain of EntB @ Isochorismatase (EC 3.3.2.1) of siderophore biosynthesis	Iron uptake,Siderophore	100	99	1e-167
CF27E	entC	Isochorismate synthase (EC 5.4.4.2) @ Isochorismate synthase (EC 5.4.4.2) [enterobactin] siderophore @ Isochorismate synthase (EC 5.4.4.2) of siderophore biosynthesis	Iron uptake,Siderophore	98	99	1e-224
CF27E	entE	2,3-dihydroxybenzoate-AMP ligase (EC 2.7.7.58) [enterobactin] siderophore @ 2,3-dihydroxybenzoate-AMP ligase (EC 2.7.7.58) of siderophore biosynthesis	Iron uptake,Siderophore	100	98	0
CF27E	entF	Enterobactin synthetase component F, serine activating enzyme (EC 2.7.7.-)	Iron uptake,Siderophore	99	96	0
CF27E	entS	Enterobactin exporter EntS	Iron uptake	100	99	1e-234
CF27E	espX1	hypothetical protein	Type III secretion system effector	100	91	1e-261
CF27E	espX5	Uncharacterized protein YjcF	Type III secretion system effector	100	92	1e-234
CF27E	fdeC	Putative adhesin	Adherence,Autotransporter,Type Ve	92	93	0
CF27E	fepA	TonB-dependent receptor; Outer membrane receptor for ferric enterobactin and colicins B, D	Iron uptake,Siderophore	100	99	0
CF27E	fepB	Ferric enterobactin-binding periplasmic protein FepB (TC 3.A.1.14.2)	Iron uptake,Siderophore	100	99	1e-176
CF27E	fepC	Ferric enterobactin transport ATP-binding protein FepC (TC 3.A.1.14.2)	Iron uptake,Siderophore	99	99	1e-153
CF27E	fepD	Ferric enterobactin transport system permease protein FepD (TC 3.A.1.14.2)	Iron uptake,Siderophore	98	99	1e-179
CF27E	fepG	Ferric enterobactin transport system permease protein FepG (TC 3.A.1.14.2)	Iron uptake,Siderophore	100	97	1e-179
CF27E	fes	Enterobactin esterase	Iron uptake	100	96	1e-241
CF27E	fimA	Type-1 fimbrial protein, A chain	Adherence,Invasion	90	92	1e-88
CF27E	fimB	Type 1 fimbriae regulatory protein FimB	Adherence,Invasion	100	99	1e-117
CF27E	fimC	Chaperone protein FimC	Adherence,Invasion	100	98	1e-132
CF27E	fimD	Outer membrane usher protein FimD	Adherence,Invasion	100	99	0
CF27E	fimE	Type 1 fimbriae regulatory protein FimE	Adherence,Invasion	100	100	1e-113
CF27E	fimF	Protein FimF (regulates length and adhesion of type 1 fimbriae)	Adherence,Invasion	99	97	2e-95
CF27E	fimG	Protein FimG (regulates length and adhesion of type 1 fimbriae)	Adherence,Invasion	100	97	6e-87
CF27E	fimH	Protein FimH (regulates length and adhesion of type 1 fimbriae, and mediates mannose binding)	Adherence,Invasion	99	99	1e-172
CF27E	fimI	Fimbrin-like protein FimI	Adherence,Invasion	92	98	2e-91
CF27E	gspE	General secretion pathway protein E	Secretion system,Type II secretion system	100	98	1e-278
CF27E	gspF	General secretion pathway protein F	Secretion system,Type II secretion system	100	97	1e-213
CF27E	gspG	General secretion pathway protein G	Secretion system,Type II secretion system	100	99	1e-82
CF27E	gspH	General secretion pathway protein H	Secretion system,Type II secretion system	100	96	3e-92
CF27E	gspI	General secretion pathway protein I	Secretion system,Type II secretion system	100	95	9e-61
CF27E	gspJ	General secretion pathway protein J	Secretion system,Type II secretion system	98	98	1e-102
CF27E	gspK	General secretion pathway protein K	Secretion system,Type II secretion system	100	98	1e-180
CF27E	ompA	Outer membrane protein A precursor	Invasion,Serum resistance	100	95	1e-195
CF27E	yagV/ecpE	CFA/I fimbrial chaperone	Adherence	94	97	1e-133
CF27E	yagW/ecpD	CFA/I fimbrial minor adhesin	Adherence	100	98	0
CF27E	yagX/ecpC	CFA/I fimbrial subunit C usher protein	Adherence	100	99	0
CF27E	yagY/ecpB	CFA/I fimbrial auxiliary subunit	Adherence	100	98	1e-122
CF27E	yagZ/ecpA	CFA/I fimbrial major subunit	Adherence	100	100	1e-106
CF27E	ykgK/ecpR	Transcriptional regulator EcpR	Adherence	91	98	3e-98
CM21E	cheY	Chemotaxis regulator - transmits chemoreceptor signals to flagellar motor components CheY	Chemotaxis	100	91	1e-61
CM21E	csgD	Transcriptional regulator CsgD for 2nd curli operon	Adherence	100	92	1e-114
CM21E	csgG	Curli production assembly/transport component CsgG	Adherence,Fimbrial	100	96	1e-150
CM21E	entA	2,3-dihydro-2,3-dihydroxybenzoate dehydrogenase (EC 1.3.1.28) [enterobactin] siderophore @ 2,3-dihydro-2,3-dihydroxybenzoate dehydrogenase (EC 1.3.1.28) of siderophore biosynthesis	Iron uptake,Siderophore	100	98	1e-135
CM21E	entB	Isochorismatase (EC 3.3.2.1) [enterobactin] siderophore / Apo-aryl carrier domain of EntB @ Isochorismatase (EC 3.3.2.1) of siderophore biosynthesis	Iron uptake,Siderophore	100	99	1e-167
CM21E	entC	Isochorismate synthase (EC 5.4.4.2) @ Isochorismate synthase (EC 5.4.4.2) [enterobactin] siderophore @ Isochorismate synthase (EC 5.4.4.2) of siderophore biosynthesis	Iron uptake,Siderophore	98	99	1e-224
CM21E	entD	4'-phosphopantetheinyl transferase (EC 2.7.8.-) [enterobactin] siderophore	Iron uptake,Siderophore	96	95	1e-134
CM21E	entE	2,3-dihydroxybenzoate-AMP ligase (EC 2.7.7.58) [enterobactin] siderophore @ 2,3-dihydroxybenzoate-AMP ligase (EC 2.7.7.58) of siderophore biosynthesis	Iron uptake,Siderophore	100	98	1e-311
CM21E	entF	Enterobactin synthetase component F, serine activating enzyme (EC 2.7.7.-)	Iron uptake,Siderophore	99	97	0.0
CM21E	entS	Enterobactin exporter EntS	Iron uptake	100	99	1e-233
CM21E	espL4	Ankyrin-repeat protein A	Type III secretion system effector	100	96	0.0
CM21E	espX5	Uncharacterized protein YjcF	Type III secretion system effector	100	95	1e-243
CM21E	fepA	TonB-dependent receptor; Outer membrane receptor for ferric enterobactin and colicins B, D	Iron uptake,Siderophore	100	99	0.0
CM21E	fepB	Ferric enterobactin-binding periplasmic protein FepB (TC 3.A.1.14.2)	Iron uptake,Siderophore	100	100	1e-178
CM21E	fepC	Ferric enterobactin transport ATP-binding protein FepC (TC 3.A.1.14.2)	Iron uptake,Siderophore	99	99	1e-153
CM21E	fepD	Ferric enterobactin transport system permease protein FepD (TC 3.A.1.14.2)	Iron uptake,Siderophore	98	99	1e-179
CM21E	fepG	Ferric enterobactin transport system permease protein FepG (TC 3.A.1.14.2)	Iron uptake,Siderophore	100	97	1e-178
CM21E	fes	Enterobactin esterase	Iron uptake	100	95	1e-240
CM21E	fimB	Type 1 fimbriae regulatory protein FimB	Adherence,Invasion	100	99	1e-117
CM21E	fimC	Chaperone protein FimC	Adherence,Invasion	100	99	1e-133
CM21E	fimD	Outer membrane usher protein FimD	Adherence,Invasion	100	99	0.0
CM21E	fimE	Type 1 fimbriae regulatory protein FimE	Adherence,Invasion	100	100	1e-113
CM21E	fimF	Protein FimF (regulates length and adhesion of type 1 fimbriae)	Adherence,Invasion	99	98	8e-96
CM21E	fimG	Protein FimG (regulates length and adhesion of type 1 fimbriae)	Adherence,Invasion	100	97	6e-87
CM21E	fimH	Protein FimH (regulates length and adhesion of type 1 fimbriae, and mediates mannose binding)	Adherence,Invasion	99	98	1e-170
CM21E	fimI	Fimbrin-like protein FimI	Adherence,Invasion	92	98	2e-91
CM21E	ompA	Outer membrane protein A precursor	Invasion,Serum resistance	100	99	1e-203
CM21E	yagV/ecpE	CFA/I fimbrial chaperone	Adherence	94	97	1e-131
CM21E	yagX/ecpC	CFA/I fimbrial subunit C usher protein	Adherence	100	99	0.0
CM21E	yagY/ecpB	CFA/I fimbrial auxiliary subunit	Adherence	100	98	1e-122
CM21E	yagZ/ecpA	CFA/I fimbrial major subunit	Adherence	100	100	1e-106
CM21E	ykgK/ecpR	Transcriptional regulator EcpR	Adherence	91	97	4e-97
CM22E	cheY	Chemotaxis regulator - transmits chemoreceptor signals to flagellar motor components CheY	Chemotaxis	100	91	1e-61
CM22E	csgD	Transcriptional regulator CsgD for 2nd curli operon	Adherence	100	92	1e-114
CM22E	csgG	Curli production assembly/transport component CsgG	Adherence,Fimbrial	100	96	1e-150
CM22E	entA	2,3-dihydro-2,3-dihydroxybenzoate dehydrogenase (EC 1.3.1.28) [enterobactin] siderophore @ 2,3-dihydro-2,3-dihydroxybenzoate dehydrogenase (EC 1.3.1.28) of siderophore biosynthesis	Iron uptake,Siderophore	100	98	1e-135
CM22E	entB	Isochorismatase (EC 3.3.2.1) [enterobactin] siderophore / Apo-aryl carrier domain of EntB @ Isochorismatase (EC 3.3.2.1) of siderophore biosynthesis	Iron uptake,Siderophore	100	99	1e-167
CM22E	entC	Isochorismate synthase (EC 5.4.4.2) @ Isochorismate synthase (EC 5.4.4.2) [enterobactin] siderophore @ Isochorismate synthase (EC 5.4.4.2) of siderophore biosynthesis	Iron uptake,Siderophore	98	99	1e-224
CM22E	entD	4'-phosphopantetheinyl transferase (EC 2.7.8.-) [enterobactin] siderophore	Iron uptake,Siderophore	96	95	1e-134
CM22E	entE	2,3-dihydroxybenzoate-AMP ligase (EC 2.7.7.58) [enterobactin] siderophore @ 2,3-dihydroxybenzoate-AMP ligase (EC 2.7.7.58) of siderophore biosynthesis	Iron uptake,Siderophore	100	99	1e-312
CM22E	entF	Enterobactin synthetase component F, serine activating enzyme (EC 2.7.7.-)	Iron uptake,Siderophore	99	97	0.0
CM22E	entS	Enterobactin exporter EntS	Iron uptake	100	99	1e-233
CM22E	espL4	Ankyrin-repeat protein A	Type III secretion system effector	100	96	0.0
CM22E	espX5	Uncharacterized protein YjcF	Type III secretion system effector	100	95	1e-243
CM22E	fepA	TonB-dependent receptor; Outer membrane receptor for ferric enterobactin and colicins B, D	Iron uptake,Siderophore	100	99	0.0
CM22E	fepB	Ferric enterobactin-binding periplasmic protein FepB (TC 3.A.1.14.2)	Iron uptake,Siderophore	100	100	1e-178
CM22E	fepC	Ferric enterobactin transport ATP-binding protein FepC (TC 3.A.1.14.2)	Iron uptake,Siderophore	99	99	1e-153
CM22E	fepD	Ferric enterobactin transport system permease protein FepD (TC 3.A.1.14.2)	Iron uptake,Siderophore	98	99	1e-179
CM22E	fepG	Ferric enterobactin transport system permease protein FepG (TC 3.A.1.14.2)	Iron uptake,Siderophore	100	97	1e-178
CM22E	fes	Enterobactin esterase	Iron uptake	100	95	1e-240
CM22E	fimA	Type-1 fimbrial protein, A chain	Adherence,Invasion	90	90	1e-84
CM22E	fimB	Type 1 fimbriae regulatory protein FimB	Adherence,Invasion	100	99	1e-117
CM22E	fimC	Chaperone protein FimC	Adherence,Invasion	100	99	1e-133
CM22E	fimD	Outer membrane usher protein FimD	Adherence,Invasion	100	99	0.0
CM22E	fimE	Type 1 fimbriae regulatory protein FimE	Adherence,Invasion	100	100	1e-113
CM22E	fimF	Protein FimF (regulates length and adhesion of type 1 fimbriae)	Adherence,Invasion	99	98	3e-96
CM22E	fimG	Protein FimG (regulates length and adhesion of type 1 fimbriae)	Adherence,Invasion	100	98	3e-88
CM22E	fimH	Protein FimH (regulates length and adhesion of type 1 fimbriae, and mediates mannose binding)	Adherence,Invasion	99	98	1e-171
CM22E	fimI	Fimbrin-like protein FimI	Adherence,Invasion	92	97	5e-91
CM22E	ompA	Outer membrane protein A precursor	Invasion,Serum resistance	100	99	1e-203
CM24E	afaB-VIII	Chaperone protein psaB precursor	Adherence	100	98	1e-144
CM24E	afaC-VIII	Outer membrane usher protein SafC	Adherence	100	98	0.0
CM24E	afaD-VIII	Putative fimbrial structural subunit	Adherence	100	100	3e-76
CM24E	afaE-VIII	hypothetical protein	Adherence	100	92	6e-90
CM24E	cheY	Chemotaxis regulator - transmits chemoreceptor signals to flagellar motor components CheY	Chemotaxis	100	91	1e-61
CM24E	csgD	Transcriptional regulator CsgD for 2nd curli operon	Adherence	100	93	1e-115
CM24E	csgG	Curli production assembly/transport component CsgG	Adherence,Fimbrial	100	96	1e-150
CM24E	entA	2,3-dihydro-2,3-dihydroxybenzoate dehydrogenase (EC 1.3.1.28) [enterobactin] siderophore @ 2,3-dihydro-2,3-dihydroxybenzoate dehydrogenase (EC 1.3.1.28) of siderophore biosynthesis	Iron uptake,Siderophore	100	98	1e-135
CM24E	entB	Isochorismatase (EC 3.3.2.1) [enterobactin] siderophore / Apo-aryl carrier domain of EntB @ Isochorismatase (EC 3.3.2.1) of siderophore biosynthesis	Iron uptake,Siderophore	100	98	1e-165
CM24E	entC	Isochorismate synthase (EC 5.4.4.2) @ Isochorismate synthase (EC 5.4.4.2) [enterobactin] siderophore @ Isochorismate synthase (EC 5.4.4.2) of siderophore biosynthesis	Iron uptake,Siderophore	98	99	1e-224
CM24E	entE	2,3-dihydroxybenzoate-AMP ligase (EC 2.7.7.58) [enterobactin] siderophore @ 2,3-dihydroxybenzoate-AMP ligase (EC 2.7.7.58) of siderophore biosynthesis	Iron uptake,Siderophore	100	98	1e-311
CM24E	entF	Enterobactin synthetase component F, serine activating enzyme (EC 2.7.7.-)	Iron uptake,Siderophore	99	96	0.0
CM24E	entS	Enterobactin exporter EntS	Iron uptake	100	99	1e-234
CM24E	espX1	hypothetical protein	Type III secretion system effector	99	91	1e-260
CM24E	espX5	Uncharacterized protein YjcF	Type III secretion system effector	100	92	1e-235
CM24E	fdeC	Putative adhesin	Adherence,Autotransporter,Type Ve	92	93	0.0
CM24E	fepA	TonB-dependent receptor; Outer membrane receptor for ferric enterobactin and colicins B, D	Iron uptake,Siderophore	100	99	0.0
CM24E	fepB	Ferric enterobactin-binding periplasmic protein FepB (TC 3.A.1.14.2)	Iron uptake,Siderophore	100	99	1e-176
CM24E	fepC	Ferric enterobactin transport ATP-binding protein FepC (TC 3.A.1.14.2)	Iron uptake,Siderophore	99	99	1e-153
CM24E	fepD	Ferric enterobactin transport system permease protein FepD (TC 3.A.1.14.2)	Iron uptake,Siderophore	98	99	1e-179
CM24E	fepG	Ferric enterobactin transport system permease protein FepG (TC 3.A.1.14.2)	Iron uptake,Siderophore	100	97	1e-178
CM24E	fes	Enterobactin esterase	Iron uptake	100	96	1e-241
CM24E	fimA	Type-1 fimbrial protein, A chain	Adherence,Invasion	90	92	3e-88
CM24E	fimB	Type 1 fimbriae regulatory protein FimB	Adherence,Invasion	100	99	1e-117
CM24E	fimC	Chaperone protein FimC	Adherence,Invasion	100	99	1e-133
CM24E	fimD	Outer membrane usher protein FimD	Adherence,Invasion	100	99	0.0
CM24E	fimE	Type 1 fimbriae regulatory protein FimE	Adherence,Invasion	100	100	1e-113
CM24E	fimF	Protein FimF (regulates length and adhesion of type 1 fimbriae)	Adherence,Invasion	99	98	6e-96
CM24E	fimG	Protein FimG (regulates length and adhesion of type 1 fimbriae)	Adherence,Invasion	100	97	2e-87
CM24E	fimH	Protein FimH (regulates length and adhesion of type 1 fimbriae, and mediates mannose binding)	Adherence,Invasion	99	98	1e-171
CM24E	fyuA	iron aquisition outermembrane yersiniabactin receptor (FyuA,Psn,pesticin receptor) @ Outer membrane receptor for ferric siderophore	Iron uptake,Siderophore	100	99	0.0
CM24E	gspE	General secretion pathway protein E	Secretion system,Type II secretion system	100	97	1e-277
CM24E	gspF	General secretion pathway protein F	Secretion system,Type II secretion system	100	97	1e-213
CM24E	gspG	General secretion pathway protein G	Secretion system,Type II secretion system	100	99	1e-82
CM24E	gspH	General secretion pathway protein H	Secretion system,Type II secretion system	100	94	1e-91
CM24E	gspI	General secretion pathway protein I	Secretion system,Type II secretion system	100	93	7e-59
CM24E	gspJ	General secretion pathway protein J	Secretion system,Type II secretion system	100	97	1e-103
CM24E	gspK	General secretion pathway protein K	Secretion system,Type II secretion system	100	97	1e-179
CM24E	iroB	Glycosyltransferase IroB	Iron uptake	95	99	1e-219
CM24E	iroC	ABC transporter protein IroC	Iron uptake	97	99	0.0
CM24E	iroD	Trilactone hydrolase IroD	Iron uptake	100	99	1e-241
CM24E	iroE	Periplasmic esterase IroE	Iron uptake	100	99	1e-187
CM24E	iroN	Outer Membrane Siderophore Receptor IroN	Iron uptake,Siderophore receptor	100	98	0.0
CM24E	irp1	iron aquisition yersiniabactin synthesis enzyme (Irp1,polyketide synthetase) @ Siderophore biosynthesis non-ribosomal peptide synthetase modules	Iron uptake,Siderophore	100	99	0.0
CM24E	irp2	iron aquisition yersiniabactin synthesis enzyme (Irp2) @ Siderophore biosynthesis non-ribosomal peptide synthetase modules	Iron uptake,Siderophore	100	99	0.0
CM24E	iucA	N(2)-citryl-N(6)-acetyl-N(6)-hydroxylysine synthase (EC 6.3.2.38), aerobactin biosynthesis protein IucA	Iron uptake,Siderophore	96	94	0.0
CM24E	iucB	N6-hydroxylysine O-acetyltransferase (EC 2.3.1.102), aerobactin biosynthesis protein IucB @ Siderophore synthetase small component, acetyltransferase	Iron uptake,Siderophore	100	96	1e-187
CM24E	iucC	Aerobactin synthase (EC 6.3.2.39), aerobactin biosynthesis protein IucC	Iron uptake,Siderophore	100	97	0.0
CM24E	iucD	L-lysine 6-monooxygenase [NADPH] (EC 1.14.13.59), aerobactin biosynthesis protein IucD @ Siderophore biosynthesis protein, monooxygenase	Iron uptake,Siderophore	95	98	1e-250
CM24E	iutA	Aerobactin siderophore receptor IutA @ TonB-dependent siderophore receptor	Iron uptake,Siderophore	96	90	0.0
CM24E	ompA	Outer membrane protein A precursor	Invasion,Serum resistance	100	95	1e-195
CM24E	yagV/ecpE	CFA/I fimbrial chaperone	Adherence	94	97	1e-133
CM24E	yagW/ecpD	CFA/I fimbrial minor adhesin	Adherence	100	98	0.0
CM24E	yagX/ecpC	CFA/I fimbrial subunit C usher protein	Adherence	100	99	0.0
CM24E	yagY/ecpB	CFA/I fimbrial auxiliary subunit	Adherence	100	98	1e-122
CM24E	yagZ/ecpA	CFA/I fimbrial major subunit	Adherence	100	99	1e-105
CM24E	ybtA	iron aquisition regulator (YbtA,AraC-like,required for transcription of FyuA/psn,Irp2)	Iron uptake,Siderophore	100	99	1e-187
CM24E	ybtE	iron aquisition 2,3-dihydroxybenzoate-AMP ligase (EC 2.7.7.58,Irp5) @ 2,3-dihydroxybenzoate-AMP ligase (EC 2.7.7.58) of siderophore biosynthesis	Iron uptake,Siderophore	100	99	1e-304
CM24E	ybtP	Iron siderophore ABC transporter, permease/ATP-binding protein YbtP	Iron uptake,Siderophore	95	99	0.0
CM24E	ybtQ	Iron siderophore ABC transporter, permease/ATP-binding protein YbtQ	Iron uptake,Siderophore	100	99	0.0
CM24E	ybtS	Salicylate synthetase (EC 5.4.4.2)(EC 4.2.99.21) @ Salicylate synthetase (EC 5.4.4.2)(EC 4.2.99.21) of siderophore biosynthesis	Iron uptake,Siderophore	100	100	1e-253
CM24E	ybtT	Iron aquisition yersiniabactin synthesis enzyme YbtT @ Thioesterase in siderophore biosynthesis gene cluster	Iron uptake,Siderophore	100	98	1e-157
CM24E	ybtU	Yersiniabactin synthetase, thiazolinyl reductase component Irp3 @ Thiazolinyl imide reductase in siderophore biosynthesis gene cluster	Iron uptake,Siderophore	100	99	1e-220
CM24E	ybtX	Putative signal transducer	Iron uptake,Siderophore	100	99	1e-241
CM24E	ykgK/ecpR	Transcriptional regulator EcpR	Adherence	100	97	1e-108
CM26E	cheY	Chemotaxis regulator - transmits chemoreceptor signals to flagellar motor components CheY	Chemotaxis	100	91	1e-61
CM26E	csgD	Transcriptional regulator CsgD for 2nd curli operon	Adherence	100	92	1e-115
CM26E	csgG	Curli production assembly/transport component CsgG	Adherence,Fimbrial	100	96	1e-150
CM26E	entA	2,3-dihydro-2,3-dihydroxybenzoate dehydrogenase (EC 1.3.1.28) [enterobactin] siderophore @ 2,3-dihydro-2,3-dihydroxybenzoate dehydrogenase (EC 1.3.1.28) of siderophore biosynthesis	Iron uptake,Siderophore	100	97	1e-135
CM26E	entB	Isochorismatase (EC 3.3.2.1) [enterobactin] siderophore / Apo-aryl carrier domain of EntB @ Isochorismatase (EC 3.3.2.1) of siderophore biosynthesis	Iron uptake,Siderophore	100	99	1e-167
CM26E	entC	Isochorismate synthase (EC 5.4.4.2) @ Isochorismate synthase (EC 5.4.4.2) [enterobactin] siderophore @ Isochorismate synthase (EC 5.4.4.2) of siderophore biosynthesis	Iron uptake,Siderophore	98	99	1e-224
CM26E	entD	4'-phosphopantetheinyl transferase (EC 2.7.8.-) [enterobactin] siderophore	Iron uptake,Siderophore	96	95	1e-134
CM26E	entE	2,3-dihydroxybenzoate-AMP ligase (EC 2.7.7.58) [enterobactin] siderophore @ 2,3-dihydroxybenzoate-AMP ligase (EC 2.7.7.58) of siderophore biosynthesis	Iron uptake,Siderophore	100	99	1e-312
CM26E	entF	Enterobactin synthetase component F, serine activating enzyme (EC 2.7.7.-)	Iron uptake,Siderophore	99	97	0.0
CM26E	entS	Enterobactin exporter EntS	Iron uptake	100	99	1e-233
CM26E	espX5	Uncharacterized protein YjcF	Type III secretion system effector	100	95	1e-242
CM26E	fdeC	Putative adhesin	Adherence,Autotransporter,Type Ve	99	94	0.0
CM26E	fepA	TonB-dependent receptor; Outer membrane receptor for ferric enterobactin and colicins B, D	Iron uptake,Siderophore	100	99	0.0
CM26E	fepB	Ferric enterobactin-binding periplasmic protein FepB (TC 3.A.1.14.2)	Iron uptake,Siderophore	100	100	1e-178
CM26E	fepC	Ferric enterobactin transport ATP-binding protein FepC (TC 3.A.1.14.2)	Iron uptake,Siderophore	99	99	1e-153
CM26E	fepD	Ferric enterobactin transport system permease protein FepD (TC 3.A.1.14.2)	Iron uptake,Siderophore	98	99	1e-179
CM26E	fepG	Ferric enterobactin transport system permease protein FepG (TC 3.A.1.14.2)	Iron uptake,Siderophore	100	97	1e-178
CM26E	fes	Enterobactin esterase	Iron uptake	100	95	1e-238
CM26E	fimA	Type-1 fimbrial protein, A chain	Adherence,Invasion	90	90	1e-84
CM26E	fimB	Type 1 fimbriae regulatory protein FimB	Adherence,Invasion	100	99	1e-117
CM26E	fimC	Chaperone protein FimC	Adherence,Invasion	100	99	1e-133
CM26E	fimD	Outer membrane usher protein FimD	Adherence,Invasion	100	99	0.0
CM26E	fimE	Type 1 fimbriae regulatory protein FimE	Adherence,Invasion	100	100	1e-113
CM26E	fimF	Protein FimF (regulates length and adhesion of type 1 fimbriae)	Adherence,Invasion	99	98	3e-96
CM26E	fimG	Protein FimG (regulates length and adhesion of type 1 fimbriae)	Adherence,Invasion	100	98	3e-88
CM26E	fimH	Protein FimH (regulates length and adhesion of type 1 fimbriae, and mediates mannose binding)	Adherence,Invasion	99	98	1e-171
CM26E	fimI	Fimbrin-like protein FimI	Adherence,Invasion	100	97	9e-99
CM26E	ompA	Outer membrane protein A precursor	Invasion,Serum resistance	100	99	1e-203
CM26E	yagV/ecpE	CFA/I fimbrial chaperone	Adherence	94	97	1e-132
CM26E	yagW/ecpD	CFA/I fimbrial minor adhesin	Adherence	100	98	0.0
CM26E	yagX/ecpC	CFA/I fimbrial subunit C usher protein	Adherence	100	99	0.0
CM26E	yagY/ecpB	CFA/I fimbrial auxiliary subunit	Adherence	100	98	1e-122
CM26E	yagZ/ecpA	CFA/I fimbrial major subunit	Adherence	100	100	1e-106
CM26E	ykgK/ecpR	Transcriptional regulator EcpR	Adherence	91	96	2e-96
EF33E	cheY	Chemotaxis regulator - transmits chemoreceptor signals to flagellar motor components CheY	Chemotaxis	100	91	1e-61
EF33E	csgD	Transcriptional regulator CsgD for 2nd curli operon	Adherence	100	93	1e-115
EF33E	csgG	Curli production assembly/transport component CsgG	Adherence,Fimbrial	100	96	1e-150
EF33E	entA	2,3-dihydro-2,3-dihydroxybenzoate dehydrogenase (EC 1.3.1.28) [enterobactin] siderophore @ 2,3-dihydro-2,3-dihydroxybenzoate dehydrogenase (EC 1.3.1.28) of siderophore biosynthesis	Iron uptake,Siderophore	100	97	1e-134
EF33E	entB	Isochorismatase (EC 3.3.2.1) [enterobactin] siderophore / Apo-aryl carrier domain of EntB @ Isochorismatase (EC 3.3.2.1) of siderophore biosynthesis	Iron uptake,Siderophore	100	98	1e-166
EF33E	entC	Isochorismate synthase (EC 5.4.4.2) @ Isochorismate synthase (EC 5.4.4.2) [enterobactin] siderophore @ Isochorismate synthase (EC 5.4.4.2) of siderophore biosynthesis	Iron uptake,Siderophore	98	98	1e-224
EF33E	entE	2,3-dihydroxybenzoate-AMP ligase (EC 2.7.7.58) [enterobactin] siderophore @ 2,3-dihydroxybenzoate-AMP ligase (EC 2.7.7.58) of siderophore biosynthesis	Iron uptake,Siderophore	100	98	0
EF33E	entF	Enterobactin synthetase component F, serine activating enzyme (EC 2.7.7.-)	Iron uptake,Siderophore	99	96	0
EF33E	entS	Enterobactin exporter EntS	Iron uptake	100	99	1e-234
EF33E	espX5	Uncharacterized protein YjcF	Type III secretion system effector	100	93	1e-237
EF33E	fdeC	Putative adhesin	Adherence,Autotransporter,Type Ve	92	93	0
EF33E	fepA	TonB-dependent receptor; Outer membrane receptor for ferric enterobactin and colicins B, D	Iron uptake,Siderophore	100	99	0
EF33E	fepB	Ferric enterobactin-binding periplasmic protein FepB (TC 3.A.1.14.2)	Iron uptake,Siderophore	100	99	1e-177
EF33E	fepC	Ferric enterobactin transport ATP-binding protein FepC (TC 3.A.1.14.2)	Iron uptake,Siderophore	99	99	1e-153
EF33E	fepD	Ferric enterobactin transport system permease protein FepD (TC 3.A.1.14.2)	Iron uptake,Siderophore	98	99	1e-179
EF33E	fepG	Ferric enterobactin transport system permease protein FepG (TC 3.A.1.14.2)	Iron uptake,Siderophore	100	97	1e-179
EF33E	fes	Enterobactin esterase	Iron uptake	100	96	1e-241
EF33E	fimA	Type-1 fimbrial protein, A chain	Adherence,Invasion	90	90	2e-85
EF33E	fimB	Type 1 fimbriae regulatory protein FimB	Adherence,Invasion	100	99	1e-117
EF33E	fimC	Chaperone protein FimC	Adherence,Invasion	100	98	1e-132
EF33E	fimD	Outer membrane usher protein FimD	Adherence,Invasion	100	99	0
EF33E	fimE	Type 1 fimbriae regulatory protein FimE	Adherence,Invasion	100	100	1e-113
EF33E	fimF	Protein FimF (regulates length and adhesion of type 1 fimbriae)	Adherence,Invasion	99	97	2e-95
EF33E	fimG	Protein FimG (regulates length and adhesion of type 1 fimbriae)	Adherence,Invasion	100	97	6e-87
EF33E	fimH	Protein FimH (regulates length and adhesion of type 1 fimbriae, and mediates mannose binding)	Adherence,Invasion	99	99	1e-172
EF33E	fimI	Fimbrin-like protein FimI	Adherence,Invasion	92	98	2e-91
EF33E	gspE	General secretion pathway protein E	Secretion system,Type II secretion system	100	97	1e-277
EF33E	gspF	General secretion pathway protein F	Secretion system,Type II secretion system	100	96	1e-212
EF33E	gspG	General secretion pathway protein G	Secretion system,Type II secretion system	100	98	3e-82
EF33E	gspH	General secretion pathway protein H	Secretion system,Type II secretion system	100	95	3e-92
EF33E	gspI	General secretion pathway protein I	Secretion system,Type II secretion system	100	93	7e-59
EF33E	gspJ	General secretion pathway protein J	Secretion system,Type II secretion system	98	98	1e-103
EF33E	gspK	General secretion pathway protein K	Secretion system,Type II secretion system	100	98	1e-179
EF33E	ompA	Outer membrane protein A precursor	Invasion,Serum resistance	100	99	1e-203
EF33E	yagV/ecpE	CFA/I fimbrial chaperone	Adherence	94	97	1e-133
EF33E	yagW/ecpD	CFA/I fimbrial minor adhesin	Adherence	100	98	0
EF33E	yagX/ecpC	CFA/I fimbrial subunit C usher protein	Adherence	100	99	0
EF33E	yagY/ecpB	CFA/I fimbrial auxiliary subunit	Adherence	100	98	1e-122
EF33E	yagZ/ecpA	CFA/I fimbrial major subunit	Adherence	100	99	1e-105
EF33E	ykgK/ecpR	Transcriptional regulator EcpR	Adherence	91	98	3e-98
EF36E	cheY	Chemotaxis regulator - transmits chemoreceptor signals to flagellar motor components CheY	Chemotaxis	100	91	1e-61
EF36E	csgD	Transcriptional regulator CsgD for 2nd curli operon	Adherence	100	92	1e-115
EF36E	csgG	Curli production assembly/transport component CsgG	Adherence,Fimbrial	100	96	1e-150
EF36E	entA	2,3-dihydro-2,3-dihydroxybenzoate dehydrogenase (EC 1.3.1.28) [enterobactin] siderophore @ 2,3-dihydro-2,3-dihydroxybenzoate dehydrogenase (EC 1.3.1.28) of siderophore biosynthesis	Iron uptake,Siderophore	100	97	1e-134
EF36E	entB	Isochorismatase (EC 3.3.2.1) [enterobactin] siderophore / Apo-aryl carrier domain of EntB @ Isochorismatase (EC 3.3.2.1) of siderophore biosynthesis	Iron uptake,Siderophore	100	99	1e-167
EF36E	entC	Isochorismate synthase (EC 5.4.4.2) @ Isochorismate synthase (EC 5.4.4.2) [enterobactin] siderophore @ Isochorismate synthase (EC 5.4.4.2) of siderophore biosynthesis	Iron uptake,Siderophore	98	99	1e-224
EF36E	entD	4'-phosphopantetheinyl transferase (EC 2.7.8.-) [enterobactin] siderophore	Iron uptake,Siderophore	96	95	1e-134
EF36E	entE	2,3-dihydroxybenzoate-AMP ligase (EC 2.7.7.58) [enterobactin] siderophore @ 2,3-dihydroxybenzoate-AMP ligase (EC 2.7.7.58) of siderophore biosynthesis	Iron uptake,Siderophore	100	98	0
EF36E	entF	Enterobactin synthetase component F, serine activating enzyme (EC 2.7.7.-)	Iron uptake,Siderophore	99	97	0
EF36E	entS	Enterobactin exporter EntS	Iron uptake	99	99	1e-232
EF36E	espX5	Uncharacterized protein YjcF	Type III secretion system effector	100	96	1e-244
EF36E	fepA	TonB-dependent receptor; Outer membrane receptor for ferric enterobactin and colicins B, D	Iron uptake,Siderophore	100	99	0
EF36E	fepB	Ferric enterobactin-binding periplasmic protein FepB (TC 3.A.1.14.2)	Iron uptake,Siderophore	100	99	1e-177
EF36E	fepC	Ferric enterobactin transport ATP-binding protein FepC (TC 3.A.1.14.2)	Iron uptake,Siderophore	99	99	1e-153
EF36E	fepD	Ferric enterobactin transport system permease protein FepD (TC 3.A.1.14.2)	Iron uptake,Siderophore	98	99	1e-179
EF36E	fepG	Ferric enterobactin transport system permease protein FepG (TC 3.A.1.14.2)	Iron uptake,Siderophore	100	96	1e-177
EF36E	fes	Enterobactin esterase	Iron uptake	100	95	1e-240
EF36E	fimA	Type-1 fimbrial protein, A chain	Adherence,Invasion	90	90	2e-85
EF36E	fimB	Type 1 fimbriae regulatory protein FimB	Adherence,Invasion	100	99	1e-117
EF36E	fimC	Chaperone protein FimC	Adherence,Invasion	100	99	1e-133
EF36E	fimD	Outer membrane usher protein FimD	Adherence,Invasion	100	99	0
EF36E	fimE	Type 1 fimbriae regulatory protein FimE	Adherence,Invasion	100	100	1e-113
EF36E	fimF	Protein FimF (regulates length and adhesion of type 1 fimbriae)	Adherence,Invasion	99	98	2e-95
EF36E	fimG	Protein FimG (regulates length and adhesion of type 1 fimbriae)	Adherence,Invasion	100	97	4e-87
EF36E	fimH	Protein FimH (regulates length and adhesion of type 1 fimbriae, and mediates mannose binding)	Adherence,Invasion	99	98	1e-171
EF36E	fimI	Fimbrin-like protein FimI	Adherence,Invasion	92	97	5e-91
EF36E	gspE	General secretion pathway protein E	Secretion system,Type II secretion system	100	98	1e-278
EF36E	gspF	General secretion pathway protein F	Secretion system,Type II secretion system	100	96	1e-212
EF36E	gspG	General secretion pathway protein G	Secretion system,Type II secretion system	100	98	3e-82
EF36E	gspH	General secretion pathway protein H	Secretion system,Type II secretion system	100	94	2e-91
EF36E	gspI	General secretion pathway protein I	Secretion system,Type II secretion system	100	94	4e-59
EF36E	gspJ	General secretion pathway protein J	Secretion system,Type II secretion system	98	98	1e-102
EF36E	gspK	General secretion pathway protein K	Secretion system,Type II secretion system	100	98	1e-179
EF36E	ompA	Outer membrane protein A precursor	Invasion,Serum resistance	100	99	1e-203
EF36E	yagV/ecpE	CFA/I fimbrial chaperone	Adherence	94	97	1e-133
EF36E	yagW/ecpD	CFA/I fimbrial minor adhesin	Adherence	100	98	0
EF36E	yagX/ecpC	CFA/I fimbrial subunit C usher protein	Adherence	100	99	0
EF36E	yagY/ecpB	CFA/I fimbrial auxiliary subunit	Adherence	100	98	1e-121
EF36E	yagZ/ecpA	CFA/I fimbrial major subunit	Adherence	100	99	1e-105
EF36E	ykgK/ecpR	Transcriptional regulator EcpR	Adherence	91	97	1e-97
EF37E	cheY	Chemotaxis regulator - transmits chemoreceptor signals to flagellar motor components CheY	Chemotaxis	100	91	1e-61
EF37E	csgD	Transcriptional regulator CsgD for 2nd curli operon	Adherence	100	93	1e-115
EF37E	csgG	Curli production assembly/transport component CsgG	Adherence,Fimbrial	100	96	1e-150
EF37E	entA	2,3-dihydro-2,3-dihydroxybenzoate dehydrogenase (EC 1.3.1.28) [enterobactin] siderophore @ 2,3-dihydro-2,3-dihydroxybenzoate dehydrogenase (EC 1.3.1.28) of siderophore biosynthesis	Iron uptake,Siderophore	100	97	1e-134
EF37E	entB	Isochorismatase (EC 3.3.2.1) [enterobactin] siderophore / Apo-aryl carrier domain of EntB @ Isochorismatase (EC 3.3.2.1) of siderophore biosynthesis	Iron uptake,Siderophore	100	98	1e-166
EF37E	entC	Isochorismate synthase (EC 5.4.4.2) @ Isochorismate synthase (EC 5.4.4.2) [enterobactin] siderophore @ Isochorismate synthase (EC 5.4.4.2) of siderophore biosynthesis	Iron uptake,Siderophore	98	99	1e-224
EF37E	entE	2,3-dihydroxybenzoate-AMP ligase (EC 2.7.7.58) [enterobactin] siderophore @ 2,3-dihydroxybenzoate-AMP ligase (EC 2.7.7.58) of siderophore biosynthesis	Iron uptake,Siderophore	100	98	0
EF37E	entF	Enterobactin synthetase component F, serine activating enzyme (EC 2.7.7.-)	Iron uptake,Siderophore	99	96	0
EF37E	entS	Enterobactin exporter EntS	Iron uptake	99	99	1e-233
EF37E	espX1	hypothetical protein	Type III secretion system effector	100	91	1e-263
EF37E	espX5	Uncharacterized protein YjcF	Type III secretion system effector	100	92	1e-235
EF37E	faeC	hypothetical protein	Adherence	93	92	6e-87
EF37E	faeD	hypothetical protein	Adherence	98	95	0
EF37E	faeE	Putative fimbrial chaperone protein	Adherence	94	96	1e-133
EF37E	faeF	hypothetical protein	Adherence	100	93	1e-78
EF37E	faeJ	K88 minor fimbrial subunit faeJ precursor	Adherence	100	95	1e-141
EF37E	fdeC	Putative adhesin	Adherence,Autotransporter,Type Ve	92	93	0
EF37E	fepA	TonB-dependent receptor; Outer membrane receptor for ferric enterobactin and colicins B, D	Iron uptake,Siderophore	100	99	0
EF37E	fepB	Ferric enterobactin-binding periplasmic protein FepB (TC 3.A.1.14.2)	Iron uptake,Siderophore	100	99	1e-177
EF37E	fepC	Ferric enterobactin transport ATP-binding protein FepC (TC 3.A.1.14.2)	Iron uptake,Siderophore	99	99	1e-152
EF37E	fepD	Ferric enterobactin transport system permease protein FepD (TC 3.A.1.14.2)	Iron uptake,Siderophore	98	99	1e-179
EF37E	fepG	Ferric enterobactin transport system permease protein FepG (TC 3.A.1.14.2)	Iron uptake,Siderophore	100	97	1e-178
EF37E	fes	Enterobactin esterase	Iron uptake	100	96	1e-241
EF37E	fimA	Type-1 fimbrial protein, A chain	Adherence,Invasion	90	91	6e-87
EF37E	fimB	Type 1 fimbriae regulatory protein FimB	Adherence,Invasion	100	99	1e-117
EF37E	fimC	Chaperone protein FimC	Adherence,Invasion	100	98	1e-132
EF37E	fimD	Outer membrane usher protein FimD	Adherence,Invasion	100	99	0
EF37E	fimE	Type 1 fimbriae regulatory protein FimE	Adherence,Invasion	100	100	1e-113
EF37E	fimF	Protein FimF (regulates length and adhesion of type 1 fimbriae)	Adherence,Invasion	99	98	6e-96
EF37E	fimG	Protein FimG (regulates length and adhesion of type 1 fimbriae)	Adherence,Invasion	100	97	6e-87
EF37E	fimH	Protein FimH (regulates length and adhesion of type 1 fimbriae, and mediates mannose binding)	Adherence,Invasion	99	99	1e-172
EF37E	fimI	Fimbrin-like protein FimI	Adherence,Invasion	92	98	2e-91
EF37E	gspE	General secretion pathway protein E	Secretion system,Type II secretion system	100	98	1e-278
EF37E	gspF	General secretion pathway protein F	Secretion system,Type II secretion system	100	96	1e-212
EF37E	gspG	General secretion pathway protein G	Secretion system,Type II secretion system	100	99	1e-82
EF37E	gspH	General secretion pathway protein H	Secretion system,Type II secretion system	100	95	3e-92
EF37E	gspI	General secretion pathway protein I	Secretion system,Type II secretion system	100	93	7e-59
EF37E	gspJ	General secretion pathway protein J	Secretion system,Type II secretion system	98	98	1e-102
EF37E	gspK	General secretion pathway protein K	Secretion system,Type II secretion system	100	98	1e-180
EF37E	ompA	Outer membrane protein A precursor	Invasion,Serum resistance	100	96	1e-196
EF37E	yagV/ecpE	CFA/I fimbrial chaperone	Adherence	94	97	1e-133
EF37E	yagW/ecpD	CFA/I fimbrial minor adhesin	Adherence	100	98	0
EF37E	yagX/ecpC	CFA/I fimbrial subunit C usher protein	Adherence	100	99	0
EF37E	yagY/ecpB	CFA/I fimbrial auxiliary subunit	Adherence	100	98	1e-122
EF37E	yagZ/ecpA	CFA/I fimbrial major subunit	Adherence	100	100	1e-106
EF37E	ykgK/ecpR	Transcriptional regulator EcpR	Adherence	91	98	3e-98
EF37Sal1A	cheY	Chemotaxis regulator - transmits chemoreceptor signals to flagellar motor components CheY	Chemotaxis	100	91	1e-61
EF37Sal1A	csgD	Transcriptional regulator CsgD for 2nd curli operon	Adherence	100	93	1e-115
EF37Sal1A	csgG	Curli production assembly/transport component CsgG	Adherence,Fimbrial	100	96	1e-150
EF37Sal1A	entA	2,3-dihydro-2,3-dihydroxybenzoate dehydrogenase (EC 1.3.1.28) [enterobactin] siderophore @ 2,3-dihydro-2,3-dihydroxybenzoate dehydrogenase (EC 1.3.1.28) of siderophore biosynthesis	Iron uptake,Siderophore	100	97	1e-135
EF37Sal1A	entB	Isochorismatase (EC 3.3.2.1) [enterobactin] siderophore / Apo-aryl carrier domain of EntB @ Isochorismatase (EC 3.3.2.1) of siderophore biosynthesis	Iron uptake,Siderophore	100	99	1e-167
EF37Sal1A	entC	Isochorismate synthase (EC 5.4.4.2) @ Isochorismate synthase (EC 5.4.4.2) [enterobactin] siderophore @ Isochorismate synthase (EC 5.4.4.2) of siderophore biosynthesis	Iron uptake,Siderophore	98	99	1e-224
EF37Sal1A	entE	2,3-dihydroxybenzoate-AMP ligase (EC 2.7.7.58) [enterobactin] siderophore @ 2,3-dihydroxybenzoate-AMP ligase (EC 2.7.7.58) of siderophore biosynthesis	Iron uptake,Siderophore	100	98	1e-311
EF37Sal1A	entF	Enterobactin synthetase component F, serine activating enzyme (EC 2.7.7.-)	Iron uptake,Siderophore	99	97	0.0
EF37Sal1A	entS	Enterobactin exporter EntS	Iron uptake	100	99	1e-234
EF37Sal1A	espX5	Uncharacterized protein YjcF	Type III secretion system effector	100	92	1e-235
EF37Sal1A	fdeC	Putative adhesin	Adherence,Autotransporter,Type Ve	92	93	0.0
EF37Sal1A	fepA	TonB-dependent receptor; Outer membrane receptor for ferric enterobactin and colicins B, D	Iron uptake,Siderophore	100	99	0.0
EF37Sal1A	fepB	Ferric enterobactin-binding periplasmic protein FepB (TC 3.A.1.14.2)	Iron uptake,Siderophore	100	99	1e-176
EF37Sal1A	fepC	Ferric enterobactin transport ATP-binding protein FepC (TC 3.A.1.14.2)	Iron uptake,Siderophore	99	99	1e-153
EF37Sal1A	fepD	Ferric enterobactin transport system permease protein FepD (TC 3.A.1.14.2)	Iron uptake,Siderophore	98	99	1e-179
EF37Sal1A	fepG	Ferric enterobactin transport system permease protein FepG (TC 3.A.1.14.2)	Iron uptake,Siderophore	100	97	1e-178
EF37Sal1A	fes	Enterobactin esterase	Iron uptake	100	96	1e-241
EF37Sal1A	fimA	Type-1 fimbrial protein, A chain	Adherence,Invasion	90	90	2e-85
EF37Sal1A	fimB	Type 1 fimbriae regulatory protein FimB	Adherence,Invasion	100	99	1e-117
EF37Sal1A	fimC	Chaperone protein FimC	Adherence,Invasion	100	98	1e-132
EF37Sal1A	fimD	Outer membrane usher protein FimD	Adherence,Invasion	100	99	0.0
EF37Sal1A	fimE	Type 1 fimbriae regulatory protein FimE	Adherence,Invasion	100	100	1e-113
EF37Sal1A	fimF	Protein FimF (regulates length and adhesion of type 1 fimbriae)	Adherence,Invasion	99	97	9e-95
EF37Sal1A	fimG	Protein FimG (regulates length and adhesion of type 1 fimbriae)	Adherence,Invasion	100	98	1e-88
EF37Sal1A	fimH	Protein FimH (regulates length and adhesion of type 1 fimbriae, and mediates mannose binding)	Adherence,Invasion	99	99	1e-172
EF37Sal1A	fimI	Fimbrin-like protein FimI	Adherence,Invasion	92	98	2e-91
EF37Sal1A	gspE	General secretion pathway protein E	Secretion system,Type II secretion system	100	97	1e-277
EF37Sal1A	gspF	General secretion pathway protein F	Secretion system,Type II secretion system	100	96	1e-213
EF37Sal1A	gspG	General secretion pathway protein G	Secretion system,Type II secretion system	100	99	1e-82
EF37Sal1A	gspH	General secretion pathway protein H	Secretion system,Type II secretion system	100	95	3e-92
EF37Sal1A	gspI	General secretion pathway protein I	Secretion system,Type II secretion system	100	93	7e-59
EF37Sal1A	gspJ	General secretion pathway protein J	Secretion system,Type II secretion system	98	98	1e-103
EF37Sal1A	gspK	General secretion pathway protein K	Secretion system,Type II secretion system	100	98	1e-180
EF37Sal1A	iucA	N(2)-citryl-N(6)-acetyl-N(6)-hydroxylysine synthase (EC 6.3.2.38), aerobactin biosynthesis protein IucA	Iron uptake,Siderophore	96	94	0.0
EF37Sal1A	iucB	N6-hydroxylysine O-acetyltransferase (EC 2.3.1.102), aerobactin biosynthesis protein IucB @ Siderophore synthetase small component, acetyltransferase	Iron uptake,Siderophore	100	96	1e-187
EF37Sal1A	iucC	Aerobactin synthase (EC 6.3.2.39), aerobactin biosynthesis protein IucC	Iron uptake,Siderophore	100	97	0.0
EF37Sal1A	iucD	L-lysine 6-monooxygenase [NADPH] (EC 1.14.13.59), aerobactin biosynthesis protein IucD @ Siderophore biosynthesis protein, monooxygenase	Iron uptake,Siderophore	95	98	1e-250
EF37Sal1A	iutA	Aerobactin siderophore receptor IutA @ TonB-dependent siderophore receptor	Iron uptake,Siderophore	96	90	0.0
EF37Sal1A	ompA	Outer membrane protein A precursor	Invasion,Serum resistance	100	95	1e-195
EF37Sal1A	yagV/ecpE	CFA/I fimbrial chaperone	Adherence	94	97	1e-133
EF37Sal1A	yagW/ecpD	CFA/I fimbrial minor adhesin	Adherence	100	98	0.0
EF37Sal1A	yagX/ecpC	CFA/I fimbrial subunit C usher protein	Adherence	100	99	0.0
EF37Sal1A	yagY/ecpB	CFA/I fimbrial auxiliary subunit	Adherence	100	98	1e-122
EF37Sal1A	yagZ/ecpA	CFA/I fimbrial major subunit	Adherence	100	99	1e-105
EF37Sal1A	ykgK/ecpR	Transcriptional regulator EcpR	Adherence	100	97	1e-108
EF37Sal2A	cheY	Chemotaxis regulator - transmits chemoreceptor signals to flagellar motor components CheY	Chemotaxis	100	91	1e-61
EF37Sal2A	csgD	Transcriptional regulator CsgD for 2nd curli operon	Adherence	100	93	1e-115
EF37Sal2A	csgG	Curli production assembly/transport component CsgG	Adherence,Fimbrial	100	96	1e-150
EF37Sal2A	entA	2,3-dihydro-2,3-dihydroxybenzoate dehydrogenase (EC 1.3.1.28) [enterobactin] siderophore @ 2,3-dihydro-2,3-dihydroxybenzoate dehydrogenase (EC 1.3.1.28) of siderophore biosynthesis	Iron uptake,Siderophore	100	97	1e-135
EF37Sal2A	entB	Isochorismatase (EC 3.3.2.1) [enterobactin] siderophore / Apo-aryl carrier domain of EntB @ Isochorismatase (EC 3.3.2.1) of siderophore biosynthesis	Iron uptake,Siderophore	100	98	1e-166
EF37Sal2A	entC	Isochorismate synthase (EC 5.4.4.2) @ Isochorismate synthase (EC 5.4.4.2) [enterobactin] siderophore @ Isochorismate synthase (EC 5.4.4.2) of siderophore biosynthesis	Iron uptake,Siderophore	98	99	1e-224
EF37Sal2A	entE	2,3-dihydroxybenzoate-AMP ligase (EC 2.7.7.58) [enterobactin] siderophore @ 2,3-dihydroxybenzoate-AMP ligase (EC 2.7.7.58) of siderophore biosynthesis	Iron uptake,Siderophore	100	98	1e-311
EF37Sal2A	entF	Enterobactin synthetase component F, serine activating enzyme (EC 2.7.7.-)	Iron uptake,Siderophore	99	96	0.0
EF37Sal2A	entS	Enterobactin exporter EntS	Iron uptake	100	99	1e-232
EF37Sal2A	espX5	Uncharacterized protein YjcF	Type III secretion system effector	100	91	1e-232
EF37Sal2A	fepA	TonB-dependent receptor; Outer membrane receptor for ferric enterobactin and colicins B, D	Iron uptake,Siderophore	100	99	0.0
EF37Sal2A	fepB	Ferric enterobactin-binding periplasmic protein FepB (TC 3.A.1.14.2)	Iron uptake,Siderophore	100	99	1e-177
EF37Sal2A	fepC	Ferric enterobactin transport ATP-binding protein FepC (TC 3.A.1.14.2)	Iron uptake,Siderophore	99	99	1e-153
EF37Sal2A	fepD	Ferric enterobactin transport system permease protein FepD (TC 3.A.1.14.2)	Iron uptake,Siderophore	98	99	1e-179
EF37Sal2A	fepG	Ferric enterobactin transport system permease protein FepG (TC 3.A.1.14.2)	Iron uptake,Siderophore	100	97	1e-179
EF37Sal2A	fes	Enterobactin esterase	Iron uptake	100	95	1e-241
EF37Sal2A	fimA	Type-1 fimbrial protein, A chain	Adherence,Invasion	90	90	4e-85
EF37Sal2A	fimC	Chaperone protein FimC	Adherence,Invasion	100	98	1e-133
EF37Sal2A	fimD	Outer membrane usher protein FimD	Adherence,Invasion	100	99	0.0
EF37Sal2A	fimE	Type 1 fimbriae regulatory protein FimE	Adherence,Invasion	100	100	1e-113
EF37Sal2A	fimF	Protein FimF (regulates length and adhesion of type 1 fimbriae)	Adherence,Invasion	99	99	2e-96
EF37Sal2A	fimG	Protein FimG (regulates length and adhesion of type 1 fimbriae)	Adherence,Invasion	100	98	4e-88
EF37Sal2A	fimH	Protein FimH (regulates length and adhesion of type 1 fimbriae, and mediates mannose binding)	Adherence,Invasion	99	99	1e-172
EF37Sal2A	fimI	Fimbrin-like protein FimI	Adherence,Invasion	92	97	7e-91
EF37Sal2A	gspE	General secretion pathway protein E	Secretion system,Type II secretion system	100	97	1e-277
EF37Sal2A	gspF	General secretion pathway protein F	Secretion system,Type II secretion system	100	97	1e-213
EF37Sal2A	gspG	General secretion pathway protein G	Secretion system,Type II secretion system	100	99	1e-82
EF37Sal2A	gspH	General secretion pathway protein H	Secretion system,Type II secretion system	100	95	3e-92
EF37Sal2A	gspI	General secretion pathway protein I	Secretion system,Type II secretion system	100	93	7e-59
EF37Sal2A	gspJ	General secretion pathway protein J	Secretion system,Type II secretion system	98	98	1e-103
EF37Sal2A	gspK	General secretion pathway protein K	Secretion system,Type II secretion system	100	98	1e-180
EF37Sal2A	ompA	Outer membrane protein A precursor	Invasion,Serum resistance	100	96	1e-196
EF37Sal2A	yagV/ecpE	CFA/I fimbrial chaperone	Adherence	94	97	1e-133
EF37Sal2A	yagW/ecpD	CFA/I fimbrial minor adhesin	Adherence	100	98	0.0
EF37Sal2A	yagX/ecpC	CFA/I fimbrial subunit C usher protein	Adherence	100	99	0.0
EF37Sal2A	yagY/ecpB	CFA/I fimbrial auxiliary subunit	Adherence	100	98	1e-121
EF37Sal2A	yagZ/ecpA	CFA/I fimbrial major subunit	Adherence	100	99	1e-105
EF37Sal2A	ykgK/ecpR	Transcriptional regulator EcpR	Adherence	91	98	3e-98
EF39Sal1B	cheY	Chemotaxis regulator - transmits chemoreceptor signals to flagellar motor components CheY	Chemotaxis	100	91	1e-61
EF39Sal1B	csgD	Transcriptional regulator CsgD for 2nd curli operon	Adherence	100	93	1e-115
EF39Sal1B	csgG	Curli production assembly/transport component CsgG	Adherence,Fimbrial	100	96	1e-150
EF39Sal1B	entA	2,3-dihydro-2,3-dihydroxybenzoate dehydrogenase (EC 1.3.1.28) [enterobactin] siderophore @ 2,3-dihydro-2,3-dihydroxybenzoate dehydrogenase (EC 1.3.1.28) of siderophore biosynthesis	Iron uptake,Siderophore	100	97	1e-134
EF39Sal1B	entB	Isochorismatase (EC 3.3.2.1) [enterobactin] siderophore / Apo-aryl carrier domain of EntB @ Isochorismatase (EC 3.3.2.1) of siderophore biosynthesis	Iron uptake,Siderophore	100	99	1e-167
EF39Sal1B	entC	Isochorismate synthase (EC 5.4.4.2) @ Isochorismate synthase (EC 5.4.4.2) [enterobactin] siderophore @ Isochorismate synthase (EC 5.4.4.2) of siderophore biosynthesis	Iron uptake,Siderophore	98	99	1e-224
EF39Sal1B	entE	2,3-dihydroxybenzoate-AMP ligase (EC 2.7.7.58) [enterobactin] siderophore @ 2,3-dihydroxybenzoate-AMP ligase (EC 2.7.7.58) of siderophore biosynthesis	Iron uptake,Siderophore	100	98	1e-311
EF39Sal1B	entF	Enterobactin synthetase component F, serine activating enzyme (EC 2.7.7.-)	Iron uptake,Siderophore	99	96	0.0
EF39Sal1B	entS	Enterobactin exporter EntS	Iron uptake	100	99	1e-234
EF39Sal1B	espX5	Uncharacterized protein YjcF	Type III secretion system effector	100	92	1e-235
EF39Sal1B	fdeC	Putative adhesin	Adherence,Autotransporter,Type Ve	92	92	0.0
EF39Sal1B	fepA	TonB-dependent receptor; Outer membrane receptor for ferric enterobactin and colicins B, D	Iron uptake,Siderophore	100	99	0.0
EF39Sal1B	fepB	Ferric enterobactin-binding periplasmic protein FepB (TC 3.A.1.14.2)	Iron uptake,Siderophore	100	99	1e-176
EF39Sal1B	fepC	Ferric enterobactin transport ATP-binding protein FepC (TC 3.A.1.14.2)	Iron uptake,Siderophore	99	99	1e-153
EF39Sal1B	fepD	Ferric enterobactin transport system permease protein FepD (TC 3.A.1.14.2)	Iron uptake,Siderophore	98	99	1e-179
EF39Sal1B	fepG	Ferric enterobactin transport system permease protein FepG (TC 3.A.1.14.2)	Iron uptake,Siderophore	100	96	1e-177
EF39Sal1B	fes	Enterobactin esterase	Iron uptake	100	96	1e-241
EF39Sal1B	fimA	Type-1 fimbrial protein, A chain	Adherence,Invasion	90	90	2e-85
EF39Sal1B	fimB	Type 1 fimbriae regulatory protein FimB	Adherence,Invasion	100	99	1e-117
EF39Sal1B	fimC	Chaperone protein FimC	Adherence,Invasion	100	98	1e-133
EF39Sal1B	fimD	Outer membrane usher protein FimD	Adherence,Invasion	100	99	0.0
EF39Sal1B	fimE	Type 1 fimbriae regulatory protein FimE	Adherence,Invasion	100	100	1e-113
EF39Sal1B	fimF	Protein FimF (regulates length and adhesion of type 1 fimbriae)	Adherence,Invasion	99	97	9e-95
EF39Sal1B	fimG	Protein FimG (regulates length and adhesion of type 1 fimbriae)	Adherence,Invasion	100	98	1e-88
EF39Sal1B	fimH	Protein FimH (regulates length and adhesion of type 1 fimbriae, and mediates mannose binding)	Adherence,Invasion	99	99	1e-172
EF39Sal1B	fimI	Fimbrin-like protein FimI	Adherence,Invasion	92	98	2e-91
EF39Sal1B	gspE	General secretion pathway protein E	Secretion system,Type II secretion system	100	98	1e-278
EF39Sal1B	gspF	General secretion pathway protein F	Secretion system,Type II secretion system	100	96	1e-213
EF39Sal1B	gspG	General secretion pathway protein G	Secretion system,Type II secretion system	100	99	1e-82
EF39Sal1B	gspH	General secretion pathway protein H	Secretion system,Type II secretion system	100	94	8e-92
EF39Sal1B	gspI	General secretion pathway protein I	Secretion system,Type II secretion system	100	93	7e-59
EF39Sal1B	gspJ	General secretion pathway protein J	Secretion system,Type II secretion system	100	97	1e-103
EF39Sal1B	gspK	General secretion pathway protein K	Secretion system,Type II secretion system	100	98	1e-180
EF39Sal1B	ompA	Outer membrane protein A precursor	Invasion,Serum resistance	100	99	1e-203
EF39Sal1B	yagV/ecpE	CFA/I fimbrial chaperone	Adherence	94	97	1e-133
EF39Sal1B	yagY/ecpB	CFA/I fimbrial auxiliary subunit	Adherence	100	98	1e-122
EF39Sal1B	yagZ/ecpA	CFA/I fimbrial major subunit	Adherence	100	100	1e-106
EF39Sal1B	ykgK/ecpR	Transcriptional regulator EcpR	Adherence	91	98	3e-98
EM33E	cheY	Chemotaxis regulator - transmits chemoreceptor signals to flagellar motor components CheY	Chemotaxis	100	91	1e-61
EM33E	csgD	Transcriptional regulator CsgD for 2nd curli operon	Adherence	100	92	1e-115
EM33E	csgG	Curli production assembly/transport component CsgG	Adherence,Fimbrial	100	96	1e-150
EM33E	entA	2,3-dihydro-2,3-dihydroxybenzoate dehydrogenase (EC 1.3.1.28) [enterobactin] siderophore @ 2,3-dihydro-2,3-dihydroxybenzoate dehydrogenase (EC 1.3.1.28) of siderophore biosynthesis	Iron uptake,Siderophore	100	97	1e-135
EM33E	entB	Isochorismatase (EC 3.3.2.1) [enterobactin] siderophore / Apo-aryl carrier domain of EntB @ Isochorismatase (EC 3.3.2.1) of siderophore biosynthesis	Iron uptake,Siderophore	100	99	1e-167
EM33E	entC	Isochorismate synthase (EC 5.4.4.2) @ Isochorismate synthase (EC 5.4.4.2) [enterobactin] siderophore @ Isochorismate synthase (EC 5.4.4.2) of siderophore biosynthesis	Iron uptake,Siderophore	98	99	1e-224
EM33E	entD	4'-phosphopantetheinyl transferase (EC 2.7.8.-) [enterobactin] siderophore	Iron uptake,Siderophore	96	95	1e-134
EM33E	entE	2,3-dihydroxybenzoate-AMP ligase (EC 2.7.7.58) [enterobactin] siderophore @ 2,3-dihydroxybenzoate-AMP ligase (EC 2.7.7.58) of siderophore biosynthesis	Iron uptake,Siderophore	100	98	1e-311
EM33E	entF	Enterobactin synthetase component F, serine activating enzyme (EC 2.7.7.-)	Iron uptake,Siderophore	99	97	0.0
EM33E	entS	Enterobactin exporter EntS	Iron uptake	100	99	1e-234
EM33E	espL1	Putative ankyrin repeat protein B	Type III secretion system effector	100	98	0.0
EM33E	espX5	Uncharacterized protein YjcF	Type III secretion system effector	100	92	1e-234
EM33E	fdeC	Putative adhesin	Adherence,Autotransporter,Type Ve	99	94	0.0
EM33E	fepA	TonB-dependent receptor; Outer membrane receptor for ferric enterobactin and colicins B, D	Iron uptake,Siderophore	100	99	0.0
EM33E	fepB	Ferric enterobactin-binding periplasmic protein FepB (TC 3.A.1.14.2)	Iron uptake,Siderophore	100	99	1e-176
EM33E	fepC	Ferric enterobactin transport ATP-binding protein FepC (TC 3.A.1.14.2)	Iron uptake,Siderophore	99	99	1e-153
EM33E	fepD	Ferric enterobactin transport system permease protein FepD (TC 3.A.1.14.2)	Iron uptake,Siderophore	98	99	1e-178
EM33E	fepG	Ferric enterobactin transport system permease protein FepG (TC 3.A.1.14.2)	Iron uptake,Siderophore	100	97	1e-179
EM33E	fes	Enterobactin esterase	Iron uptake	100	95	1e-240
EM33E	fimB	Type 1 fimbriae regulatory protein FimB	Adherence,Invasion	100	99	1e-117
EM33E	fimC	Chaperone protein FimC	Adherence,Invasion	100	99	1e-133
EM33E	fimD	Outer membrane usher protein FimD	Adherence,Invasion	100	99	0.0
EM33E	fimE	Type 1 fimbriae regulatory protein FimE	Adherence,Invasion	100	100	1e-113
EM33E	fimF	Protein FimF (regulates length and adhesion of type 1 fimbriae)	Adherence,Invasion	99	99	2e-96
EM33E	fimG	Protein FimG (regulates length and adhesion of type 1 fimbriae)	Adherence,Invasion	100	95	2e-85
EM33E	fimH	Protein FimH (regulates length and adhesion of type 1 fimbriae, and mediates mannose binding)	Adherence,Invasion	99	98	1e-171
EM33E	fyuA	iron aquisition outermembrane yersiniabactin receptor (FyuA,Psn,pesticin receptor) @ Outer membrane receptor for ferric siderophore	Iron uptake,Siderophore	100	99	0.0
EM33E	gspE	General secretion pathway protein E	Secretion system,Type II secretion system	100	97	1e-277
EM33E	gspF	General secretion pathway protein F	Secretion system,Type II secretion system	100	96	1e-213
EM33E	gspG	General secretion pathway protein G	Secretion system,Type II secretion system	100	98	1e-81
EM33E	gspH	General secretion pathway protein H	Secretion system,Type II secretion system	100	95	8e-92
EM33E	gspI	General secretion pathway protein I	Secretion system,Type II secretion system	100	93	7e-59
EM33E	gspJ	General secretion pathway protein J	Secretion system,Type II secretion system	98	98	1e-103
EM33E	gspK	General secretion pathway protein K	Secretion system,Type II secretion system	100	98	1e-180
EM33E	irp1	iron aquisition yersiniabactin synthesis enzyme (Irp1,polyketide synthetase) @ Siderophore biosynthesis non-ribosomal peptide synthetase modules	Iron uptake,Siderophore	100	99	0.0
EM33E	irp2	iron aquisition yersiniabactin synthesis enzyme (Irp2) @ Siderophore biosynthesis non-ribosomal peptide synthetase modules	Iron uptake,Siderophore	100	99	0.0
EM33E	iucA	N(2)-citryl-N(6)-acetyl-N(6)-hydroxylysine synthase (EC 6.3.2.38), aerobactin biosynthesis protein IucA	Iron uptake,Siderophore	96	94	0.0
EM33E	iucB	N6-hydroxylysine O-acetyltransferase (EC 2.3.1.102), aerobactin biosynthesis protein IucB @ Siderophore synthetase small component, acetyltransferase	Iron uptake,Siderophore	100	95	1e-187
EM33E	iucC	Aerobactin synthase (EC 6.3.2.39), aerobactin biosynthesis protein IucC	Iron uptake,Siderophore	100	97	0.0
EM33E	iucD	L-lysine 6-monooxygenase [NADPH] (EC 1.14.13.59), aerobactin biosynthesis protein IucD @ Siderophore biosynthesis protein, monooxygenase	Iron uptake,Siderophore	95	98	1e-250
EM33E	ompA	Outer membrane protein A precursor	Invasion,Serum resistance	100	96	1e-196
EM33E	yagV/ecpE	CFA/I fimbrial chaperone	Adherence	94	97	1e-133
EM33E	yagW/ecpD	CFA/I fimbrial minor adhesin	Adherence	100	98	0.0
EM33E	yagX/ecpC	CFA/I fimbrial subunit C usher protein	Adherence	100	99	0.0
EM33E	yagY/ecpB	CFA/I fimbrial auxiliary subunit	Adherence	100	98	1e-122
EM33E	yagZ/ecpA	CFA/I fimbrial major subunit	Adherence	100	99	1e-105
EM33E	ybtA	iron aquisition regulator (YbtA,AraC-like,required for transcription of FyuA/psn,Irp2)	Iron uptake,Siderophore	100	99	1e-186
EM33E	ybtE	iron aquisition 2,3-dihydroxybenzoate-AMP ligase (EC 2.7.7.58,Irp5) @ 2,3-dihydroxybenzoate-AMP ligase (EC 2.7.7.58) of siderophore biosynthesis	Iron uptake,Siderophore	100	100	1e-306
EM33E	ybtP	Iron siderophore ABC transporter, permease/ATP-binding protein YbtP	Iron uptake,Siderophore	95	99	0.0
EM33E	ybtQ	Iron siderophore ABC transporter, permease/ATP-binding protein YbtQ	Iron uptake,Siderophore	100	99	0.0
EM33E	ybtS	Salicylate synthetase (EC 5.4.4.2)(EC 4.2.99.21) @ Salicylate synthetase (EC 5.4.4.2)(EC 4.2.99.21) of siderophore biosynthesis	Iron uptake,Siderophore	100	99	1e-252
EM33E	ybtT	Iron aquisition yersiniabactin synthesis enzyme YbtT @ Thioesterase in siderophore biosynthesis gene cluster	Iron uptake,Siderophore	100	99	1e-158
EM33E	ybtU	Yersiniabactin synthetase, thiazolinyl reductase component Irp3 @ Thiazolinyl imide reductase in siderophore biosynthesis gene cluster	Iron uptake,Siderophore	100	100	1e-221
EM33E	ybtX	Putative signal transducer	Iron uptake,Siderophore	100	99	1e-239
EM33E	ykgK/ecpR	Transcriptional regulator EcpR	Adherence	91	97	1e-97
EM34E	cheY	Chemotaxis regulator - transmits chemoreceptor signals to flagellar motor components CheY	Chemotaxis	100	91	1e-61
EM34E	csgD	Transcriptional regulator CsgD for 2nd curli operon	Adherence	100	93	1e-115
EM34E	csgG	Curli production assembly/transport component CsgG	Adherence,Fimbrial	100	96	1e-150
EM34E	entA	2,3-dihydro-2,3-dihydroxybenzoate dehydrogenase (EC 1.3.1.28) [enterobactin] siderophore @ 2,3-dihydro-2,3-dihydroxybenzoate dehydrogenase (EC 1.3.1.28) of siderophore biosynthesis	Iron uptake,Siderophore	100	97	1e-134
EM34E	entB	Isochorismatase (EC 3.3.2.1) [enterobactin] siderophore / Apo-aryl carrier domain of EntB @ Isochorismatase (EC 3.3.2.1) of siderophore biosynthesis	Iron uptake,Siderophore	100	98	1e-166
EM34E	entC	Isochorismate synthase (EC 5.4.4.2) @ Isochorismate synthase (EC 5.4.4.2) [enterobactin] siderophore @ Isochorismate synthase (EC 5.4.4.2) of siderophore biosynthesis	Iron uptake,Siderophore	98	99	1e-224
EM34E	entD	4'-phosphopantetheinyl transferase (EC 2.7.8.-) [enterobactin] siderophore	Iron uptake,Siderophore	96	95	1e-133
EM34E	entE	2,3-dihydroxybenzoate-AMP ligase (EC 2.7.7.58) [enterobactin] siderophore @ 2,3-dihydroxybenzoate-AMP ligase (EC 2.7.7.58) of siderophore biosynthesis	Iron uptake,Siderophore	100	98	1e-311
EM34E	entF	Enterobactin synthetase component F, serine activating enzyme (EC 2.7.7.-)	Iron uptake,Siderophore	99	96	0.0
EM34E	entS	Enterobactin exporter EntS	Iron uptake	100	99	1e-234
EM34E	espL1	Putative ankyrin repeat protein B	Type III secretion system effector	100	96	0.0
EM34E	espX5	Uncharacterized protein YjcF	Type III secretion system effector	100	93	1e-238
EM34E	fdeC	Putative adhesin	Adherence,Autotransporter,Type Ve	99	94	0.0
EM34E	fepA	TonB-dependent receptor; Outer membrane receptor for ferric enterobactin and colicins B, D	Iron uptake,Siderophore	100	99	0.0
EM34E	fepB	Ferric enterobactin-binding periplasmic protein FepB (TC 3.A.1.14.2)	Iron uptake,Siderophore	100	99	1e-176
EM34E	fepC	Ferric enterobactin transport ATP-binding protein FepC (TC 3.A.1.14.2)	Iron uptake,Siderophore	99	99	1e-153
EM34E	fepD	Ferric enterobactin transport system permease protein FepD (TC 3.A.1.14.2)	Iron uptake,Siderophore	98	99	1e-179
EM34E	fepG	Ferric enterobactin transport system permease protein FepG (TC 3.A.1.14.2)	Iron uptake,Siderophore	100	97	1e-178
EM34E	fes	Enterobactin esterase	Iron uptake	100	96	1e-241
EM34E	fimA	Type-1 fimbrial protein, A chain	Adherence,Invasion	90	92	1e-88
EM34E	fimB	Type 1 fimbriae regulatory protein FimB	Adherence,Invasion	100	99	1e-117
EM34E	fimC	Chaperone protein FimC	Adherence,Invasion	100	98	1e-132
EM34E	fimD	Outer membrane usher protein FimD	Adherence,Invasion	100	99	0.0
EM34E	fimE	Type 1 fimbriae regulatory protein FimE	Adherence,Invasion	100	100	1e-113
EM34E	fimF	Protein FimF (regulates length and adhesion of type 1 fimbriae)	Adherence,Invasion	99	98	3e-96
EM34E	fimG	Protein FimG (regulates length and adhesion of type 1 fimbriae)	Adherence,Invasion	100	98	3e-88
EM34E	fimH	Protein FimH (regulates length and adhesion of type 1 fimbriae, and mediates mannose binding)	Adherence,Invasion	99	99	1e-172
EM34E	fimI	Fimbrin-like protein FimI	Adherence,Invasion	92	98	2e-91
EM34E	gspE	General secretion pathway protein E	Secretion system,Type II secretion system	100	98	1e-278
EM34E	gspF	General secretion pathway protein F	Secretion system,Type II secretion system	100	96	1e-213
EM34E	gspG	General secretion pathway protein G	Secretion system,Type II secretion system	100	99	1e-82
EM34E	gspH	General secretion pathway protein H	Secretion system,Type II secretion system	100	95	3e-92
EM34E	gspI	General secretion pathway protein I	Secretion system,Type II secretion system	100	93	7e-59
EM34E	gspJ	General secretion pathway protein J	Secretion system,Type II secretion system	100	98	1e-104
EM34E	gspK	General secretion pathway protein K	Secretion system,Type II secretion system	100	98	1e-180
EM34E	ompA	Outer membrane protein A precursor	Invasion,Serum resistance	100	95	1e-195
EM34E	yagV/ecpE	CFA/I fimbrial chaperone	Adherence	94	97	1e-133
EM34E	yagW/ecpD	CFA/I fimbrial minor adhesin	Adherence	100	98	0.0
EM34E	yagX/ecpC	CFA/I fimbrial subunit C usher protein	Adherence	100	99	0.0
EM34E	yagY/ecpB	CFA/I fimbrial auxiliary subunit	Adherence	100	98	1e-122
EM34E	yagZ/ecpA	CFA/I fimbrial major subunit	Adherence	100	99	1e-105
EM34E	ykgK/ecpR	Transcriptional regulator EcpR	Adherence	91	97	1e-97
EM35E	cheY	Chemotaxis regulator - transmits chemoreceptor signals to flagellar motor components CheY	Chemotaxis	100	91	1e-61
EM35E	csgD	Transcriptional regulator CsgD for 2nd curli operon	Adherence	100	93	1e-115
EM35E	csgG	Curli production assembly/transport component CsgG	Adherence,Fimbrial	100	96	1e-150
EM35E	entA	2,3-dihydro-2,3-dihydroxybenzoate dehydrogenase (EC 1.3.1.28) [enterobactin] siderophore @ 2,3-dihydro-2,3-dihydroxybenzoate dehydrogenase (EC 1.3.1.28) of siderophore biosynthesis	Iron uptake,Siderophore	100	98	1e-135
EM35E	entB	Isochorismatase (EC 3.3.2.1) [enterobactin] siderophore / Apo-aryl carrier domain of EntB @ Isochorismatase (EC 3.3.2.1) of siderophore biosynthesis	Iron uptake,Siderophore	100	98	1e-165
EM35E	entC	Isochorismate synthase (EC 5.4.4.2) @ Isochorismate synthase (EC 5.4.4.2) [enterobactin] siderophore @ Isochorismate synthase (EC 5.4.4.2) of siderophore biosynthesis	Iron uptake,Siderophore	98	99	1e-224
EM35E	entE	2,3-dihydroxybenzoate-AMP ligase (EC 2.7.7.58) [enterobactin] siderophore @ 2,3-dihydroxybenzoate-AMP ligase (EC 2.7.7.58) of siderophore biosynthesis	Iron uptake,Siderophore	100	98	0
EM35E	entF	Enterobactin synthetase component F, serine activating enzyme (EC 2.7.7.-)	Iron uptake,Siderophore	99	96	0
EM35E	entS	Enterobactin exporter EntS	Iron uptake	100	99	1e-234
EM35E	espX1	hypothetical protein	Type III secretion system effector	99	91	1e-260
EM35E	espX5	Uncharacterized protein YjcF	Type III secretion system effector	100	92	1e-235
EM35E	fdeC	Putative adhesin	Adherence,Autotransporter,Type Ve	92	93	0
EM35E	fepA	TonB-dependent receptor; Outer membrane receptor for ferric enterobactin and colicins B, D	Iron uptake,Siderophore	100	99	0
EM35E	fepB	Ferric enterobactin-binding periplasmic protein FepB (TC 3.A.1.14.2)	Iron uptake,Siderophore	100	99	1e-176
EM35E	fepC	Ferric enterobactin transport ATP-binding protein FepC (TC 3.A.1.14.2)	Iron uptake,Siderophore	99	99	1e-153
EM35E	fepD	Ferric enterobactin transport system permease protein FepD (TC 3.A.1.14.2)	Iron uptake,Siderophore	98	99	1e-179
EM35E	fepG	Ferric enterobactin transport system permease protein FepG (TC 3.A.1.14.2)	Iron uptake,Siderophore	100	97	1e-178
EM35E	fes	Enterobactin esterase	Iron uptake	100	96	1e-241
EM35E	fimA	Type-1 fimbrial protein, A chain	Adherence,Invasion	90	90	2e-85
EM35E	fimB	Type 1 fimbriae regulatory protein FimB	Adherence,Invasion	100	99	1e-117
EM35E	fimC	Chaperone protein FimC	Adherence,Invasion	100	98	1e-132
EM35E	fimD	Outer membrane usher protein FimD	Adherence,Invasion	100	99	0
EM35E	fimE	Type 1 fimbriae regulatory protein FimE	Adherence,Invasion	100	100	1e-113
EM35E	fimF	Protein FimF (regulates length and adhesion of type 1 fimbriae)	Adherence,Invasion	99	97	9e-95
EM35E	fimG	Protein FimG (regulates length and adhesion of type 1 fimbriae)	Adherence,Invasion	100	98	1e-88
EM35E	fimH	Protein FimH (regulates length and adhesion of type 1 fimbriae, and mediates mannose binding)	Adherence,Invasion	99	99	1e-172
EM35E	fimI	Fimbrin-like protein FimI	Adherence,Invasion	92	98	2e-91
EM35E	gspE	General secretion pathway protein E	Secretion system,Type II secretion system	100	97	1e-277
EM35E	gspF	General secretion pathway protein F	Secretion system,Type II secretion system	100	97	1e-213
EM35E	gspG	General secretion pathway protein G	Secretion system,Type II secretion system	100	99	1e-82
EM35E	gspH	General secretion pathway protein H	Secretion system,Type II secretion system	100	94	1e-91
EM35E	gspI	General secretion pathway protein I	Secretion system,Type II secretion system	100	93	7e-59
EM35E	gspJ	General secretion pathway protein J	Secretion system,Type II secretion system	100	97	1e-103
EM35E	gspK	General secretion pathway protein K	Secretion system,Type II secretion system	100	97	1e-179
EM35E	gtrB	Bactoprenol glucosyl transferase	Endotoxin	97	90	1e-162
EM35E	ompA	Outer membrane protein A precursor	Invasion,Serum resistance	100	95	1e-195
EM35E	yagV/ecpE	CFA/I fimbrial chaperone	Adherence	94	97	1e-133
EM35E	yagW/ecpD	CFA/I fimbrial minor adhesin	Adherence	100	98	0
EM35E	yagX/ecpC	CFA/I fimbrial subunit C usher protein	Adherence	100	99	0
EM35E	yagY/ecpB	CFA/I fimbrial auxiliary subunit	Adherence	100	98	1e-122
EM35E	yagZ/ecpA	CFA/I fimbrial major subunit	Adherence	100	99	1e-105
EM35E	ykgK/ecpR	Transcriptional regulator EcpR	Adherence	91	98	3e-98
EM36E	cheY	Chemotaxis regulator - transmits chemoreceptor signals to flagellar motor components CheY	Chemotaxis	100	91	1e-61
EM36E	csgD	Transcriptional regulator CsgD for 2nd curli operon	Adherence	100	93	1e-115
EM36E	csgG	Curli production assembly/transport component CsgG	Adherence,Fimbrial	100	96	1e-150
EM36E	entA	2,3-dihydro-2,3-dihydroxybenzoate dehydrogenase (EC 1.3.1.28) [enterobactin] siderophore @ 2,3-dihydro-2,3-dihydroxybenzoate dehydrogenase (EC 1.3.1.28) of siderophore biosynthesis	Iron uptake,Siderophore	100	97	1e-134
EM36E	entB	Isochorismatase (EC 3.3.2.1) [enterobactin] siderophore / Apo-aryl carrier domain of EntB @ Isochorismatase (EC 3.3.2.1) of siderophore biosynthesis	Iron uptake,Siderophore	100	98	1e-166
EM36E	entC	Isochorismate synthase (EC 5.4.4.2) @ Isochorismate synthase (EC 5.4.4.2) [enterobactin] siderophore @ Isochorismate synthase (EC 5.4.4.2) of siderophore biosynthesis	Iron uptake,Siderophore	98	99	1e-224
EM36E	entE	2,3-dihydroxybenzoate-AMP ligase (EC 2.7.7.58) [enterobactin] siderophore @ 2,3-dihydroxybenzoate-AMP ligase (EC 2.7.7.58) of siderophore biosynthesis	Iron uptake,Siderophore	100	98	1e-311
EM36E	entF	Enterobactin synthetase component F, serine activating enzyme (EC 2.7.7.-)	Iron uptake,Siderophore	99	97	0.0
EM36E	entS	Enterobactin exporter EntS	Iron uptake	100	99	1e-234
EM36E	espX1	hypothetical protein	Type III secretion system effector	99	91	1e-260
EM36E	espX5	Uncharacterized protein YjcF	Type III secretion system effector	100	92	1e-237
EM36E	fdeC	Putative adhesin	Adherence,Autotransporter,Type Ve	92	92	0.0
EM36E	fepA	TonB-dependent receptor; Outer membrane receptor for ferric enterobactin and colicins B, D	Iron uptake,Siderophore	100	99	0.0
EM36E	fepB	Ferric enterobactin-binding periplasmic protein FepB (TC 3.A.1.14.2)	Iron uptake,Siderophore	100	99	1e-176
EM36E	fepC	Ferric enterobactin transport ATP-binding protein FepC (TC 3.A.1.14.2)	Iron uptake,Siderophore	99	99	1e-153
EM36E	fepD	Ferric enterobactin transport system permease protein FepD (TC 3.A.1.14.2)	Iron uptake,Siderophore	98	99	1e-179
EM36E	fepG	Ferric enterobactin transport system permease protein FepG (TC 3.A.1.14.2)	Iron uptake,Siderophore	100	97	1e-178
EM36E	fes	Enterobactin esterase	Iron uptake	100	95	1e-239
EM36E	fimA	Type-1 fimbrial protein, A chain	Adherence,Invasion	90	90	4e-85
EM36E	fimB	Type 1 fimbriae regulatory protein FimB	Adherence,Invasion	100	99	1e-116
EM36E	fimC	Chaperone protein FimC	Adherence,Invasion	100	98	1e-132
EM36E	fimE	Type 1 fimbriae regulatory protein FimE	Adherence,Invasion	100	100	1e-113
EM36E	fimF	Protein FimF (regulates length and adhesion of type 1 fimbriae)	Adherence,Invasion	99	99	2e-96
EM36E	fimG	Protein FimG (regulates length and adhesion of type 1 fimbriae)	Adherence,Invasion	100	98	4e-88
EM36E	fimH	Protein FimH (regulates length and adhesion of type 1 fimbriae, and mediates mannose binding)	Adherence,Invasion	99	99	1e-172
EM36E	fimI	Fimbrin-like protein FimI	Adherence,Invasion	92	98	2e-91
EM36E	gspE	General secretion pathway protein E	Secretion system,Type II secretion system	100	97	1e-277
EM36E	gspF	General secretion pathway protein F	Secretion system,Type II secretion system	100	97	1e-213
EM36E	gspG	General secretion pathway protein G	Secretion system,Type II secretion system	100	99	1e-82
EM36E	gspH	General secretion pathway protein H	Secretion system,Type II secretion system	100	94	1e-91
EM36E	gspI	General secretion pathway protein I	Secretion system,Type II secretion system	100	93	7e-59
EM36E	gspJ	General secretion pathway protein J	Secretion system,Type II secretion system	98	98	1e-103
EM36E	gspK	General secretion pathway protein K	Secretion system,Type II secretion system	100	98	1e-179
EM36E	gtrB	Bactoprenol glucosyl transferase	Endotoxin	97	92	1e-163
EM36E	ompA	Outer membrane protein A precursor	Invasion,Serum resistance	100	99	1e-203
EM36E	yagV/ecpE	CFA/I fimbrial chaperone	Adherence	94	97	1e-133
EM36E	yagW/ecpD	CFA/I fimbrial minor adhesin	Adherence	100	98	0.0
EM36E	yagX/ecpC	CFA/I fimbrial subunit C usher protein	Adherence	100	99	0.0
EM36E	yagY/ecpB	CFA/I fimbrial auxiliary subunit	Adherence	100	98	1e-122
EM36E	yagZ/ecpA	CFA/I fimbrial major subunit	Adherence	100	100	1e-106
EM36E	ykgK/ecpR	Transcriptional regulator EcpR	Adherence	91	97	2e-97
EM37_E1	cheY	Chemotaxis regulator - transmits chemoreceptor signals to flagellar motor components CheY	Chemotaxis	100	91	1e-61
EM37_E1	csgD	Transcriptional regulator CsgD for 2nd curli operon	Adherence	100	92	1e-115
EM37_E1	csgG	Curli production assembly/transport component CsgG	Adherence,Fimbrial	100	96	1e-150
EM37_E1	entA	2,3-dihydro-2,3-dihydroxybenzoate dehydrogenase (EC 1.3.1.28) [enterobactin] siderophore @ 2,3-dihydro-2,3-dihydroxybenzoate dehydrogenase (EC 1.3.1.28) of siderophore biosynthesis	Iron uptake,Siderophore	100	97	1e-135
EM37_E1	entB	Isochorismatase (EC 3.3.2.1) [enterobactin] siderophore / Apo-aryl carrier domain of EntB @ Isochorismatase (EC 3.3.2.1) of siderophore biosynthesis	Iron uptake,Siderophore	100	98	1e-166
EM37_E1	entC	Isochorismate synthase (EC 5.4.4.2) @ Isochorismate synthase (EC 5.4.4.2) [enterobactin] siderophore @ Isochorismate synthase (EC 5.4.4.2) of siderophore biosynthesis	Iron uptake,Siderophore	98	99	1e-224
EM37_E1	entD	4'-phosphopantetheinyl transferase (EC 2.7.8.-) [enterobactin] siderophore	Iron uptake,Siderophore	96	95	1e-134
EM37_E1	entE	2,3-dihydroxybenzoate-AMP ligase (EC 2.7.7.58) [enterobactin] siderophore @ 2,3-dihydroxybenzoate-AMP ligase (EC 2.7.7.58) of siderophore biosynthesis	Iron uptake,Siderophore	100	98	0
EM37_E1	entF	Enterobactin synthetase component F, serine activating enzyme (EC 2.7.7.-)	Iron uptake,Siderophore	99	97	0
EM37_E1	entS	Enterobactin exporter EntS	Iron uptake	100	99	1e-233
EM37_E1	espX5	Uncharacterized protein YjcF	Type III secretion system effector	100	96	1e-245
EM37_E1	fdeC	Putative adhesin	Adherence,Autotransporter,Type Ve	99	94	0
EM37_E1	fepA	TonB-dependent receptor; Outer membrane receptor for ferric enterobactin and colicins B, D	Iron uptake,Siderophore	100	99	0
EM37_E1	fepB	Ferric enterobactin-binding periplasmic protein FepB (TC 3.A.1.14.2)	Iron uptake,Siderophore	100	100	1e-178
EM37_E1	fepC	Ferric enterobactin transport ATP-binding protein FepC (TC 3.A.1.14.2)	Iron uptake,Siderophore	99	99	1e-153
EM37_E1	fepD	Ferric enterobactin transport system permease protein FepD (TC 3.A.1.14.2)	Iron uptake,Siderophore	98	99	1e-179
EM37_E1	fepG	Ferric enterobactin transport system permease protein FepG (TC 3.A.1.14.2)	Iron uptake,Siderophore	100	97	1e-177
EM37_E1	fes	Enterobactin esterase	Iron uptake	100	95	1e-240
EM37_E1	fimA	Type-1 fimbrial protein, A chain	Adherence,Invasion	90	98	2e-94
EM37_E1	fimB	Type 1 fimbriae regulatory protein FimB	Adherence,Invasion	100	99	1e-117
EM37_E1	fimC	Chaperone protein FimC	Adherence,Invasion	100	99	1e-133
EM37_E1	fimD	Outer membrane usher protein FimD	Adherence,Invasion	98	99	0
EM37_E1	fimE	Type 1 fimbriae regulatory protein FimE	Adherence,Invasion	100	99	1e-112
EM37_E1	fimF	Protein FimF (regulates length and adhesion of type 1 fimbriae)	Adherence,Invasion	99	99	2e-96
EM37_E1	fimG	Protein FimG (regulates length and adhesion of type 1 fimbriae)	Adherence,Invasion	100	98	1e-88
EM37_E1	fimH	Protein FimH (regulates length and adhesion of type 1 fimbriae, and mediates mannose binding)	Adherence,Invasion	99	98	1e-171
EM37_E1	ompA	Outer membrane protein A precursor	Invasion,Serum resistance	100	99	1e-203
EM38E	cheY	Chemotaxis regulator - transmits chemoreceptor signals to flagellar motor components CheY	Chemotaxis	100	91	1e-61
EM38E	csgD	Transcriptional regulator CsgD for 2nd curli operon	Adherence	100	92	1e-115
EM38E	csgG	Curli production assembly/transport component CsgG	Adherence,Fimbrial	100	96	1e-150
EM38E	entA	2,3-dihydro-2,3-dihydroxybenzoate dehydrogenase (EC 1.3.1.28) [enterobactin] siderophore @ 2,3-dihydro-2,3-dihydroxybenzoate dehydrogenase (EC 1.3.1.28) of siderophore biosynthesis	Iron uptake,Siderophore	100	97	1e-135
EM38E	entB	Isochorismatase (EC 3.3.2.1) [enterobactin] siderophore / Apo-aryl carrier domain of EntB @ Isochorismatase (EC 3.3.2.1) of siderophore biosynthesis	Iron uptake,Siderophore	100	99	1e-166
EM38E	entC	Isochorismate synthase (EC 5.4.4.2) @ Isochorismate synthase (EC 5.4.4.2) [enterobactin] siderophore @ Isochorismate synthase (EC 5.4.4.2) of siderophore biosynthesis	Iron uptake,Siderophore	98	99	1e-224
EM38E	entD	4'-phosphopantetheinyl transferase (EC 2.7.8.-) [enterobactin] siderophore	Iron uptake,Siderophore	96	95	1e-134
EM38E	entE	2,3-dihydroxybenzoate-AMP ligase (EC 2.7.7.58) [enterobactin] siderophore @ 2,3-dihydroxybenzoate-AMP ligase (EC 2.7.7.58) of siderophore biosynthesis	Iron uptake,Siderophore	100	98	1e-311
EM38E	entF	Enterobactin synthetase component F, serine activating enzyme (EC 2.7.7.-)	Iron uptake,Siderophore	99	97	0.0
EM38E	entS	Enterobactin exporter EntS	Iron uptake	100	99	1e-233
EM38E	espX5	Uncharacterized protein YjcF	Type III secretion system effector	100	95	1e-243
EM38E	fdeC	Putative adhesin	Adherence,Autotransporter,Type Ve	99	94	0.0
EM38E	fepA	TonB-dependent receptor; Outer membrane receptor for ferric enterobactin and colicins B, D	Iron uptake,Siderophore	100	99	0.0
EM38E	fepB	Ferric enterobactin-binding periplasmic protein FepB (TC 3.A.1.14.2)	Iron uptake,Siderophore	100	100	1e-178
EM38E	fepC	Ferric enterobactin transport ATP-binding protein FepC (TC 3.A.1.14.2)	Iron uptake,Siderophore	99	99	1e-153
EM38E	fepD	Ferric enterobactin transport system permease protein FepD (TC 3.A.1.14.2)	Iron uptake,Siderophore	98	99	1e-179
EM38E	fepG	Ferric enterobactin transport system permease protein FepG (TC 3.A.1.14.2)	Iron uptake,Siderophore	100	97	1e-178
EM38E	fes	Enterobactin esterase	Iron uptake	100	95	1e-240
EM38E	fimB	Type 1 fimbriae regulatory protein FimB	Adherence,Invasion	100	99	1e-116
EM38E	fimC	Chaperone protein FimC	Adherence,Invasion	100	98	1e-133
EM38E	fimD	Outer membrane usher protein FimD	Adherence,Invasion	100	98	0.0
EM38E	fimE	Type 1 fimbriae regulatory protein FimE	Adherence,Invasion	100	100	1e-113
EM38E	fimF	Protein FimF (regulates length and adhesion of type 1 fimbriae)	Adherence,Invasion	99	98	3e-96
EM38E	fimG	Protein FimG (regulates length and adhesion of type 1 fimbriae)	Adherence,Invasion	100	98	1e-88
EM38E	fimH	Protein FimH (regulates length and adhesion of type 1 fimbriae, and mediates mannose binding)	Adherence,Invasion	99	98	1e-171
EM38E	ompA	Outer membrane protein A precursor	Invasion,Serum resistance	100	99	1e-203
EM38E	yagV/ecpE	CFA/I fimbrial chaperone	Adherence	94	98	1e-133
EM38E	yagW/ecpD	CFA/I fimbrial minor adhesin	Adherence	100	99	0.0
EM38E	yagY/ecpB	CFA/I fimbrial auxiliary subunit	Adherence	100	98	1e-122
EM38E	yagZ/ecpA	CFA/I fimbrial major subunit	Adherence	100	99	1e-105
EM38E	ykgK/ecpR	Transcriptional regulator EcpR	Adherence	91	97	4e-97
EM39E1	cheY	Chemotaxis regulator - transmits chemoreceptor signals to flagellar motor components CheY	Chemotaxis	100	91	1e-61
EM39E1	csgD	Transcriptional regulator CsgD for 2nd curli operon	Adherence	100	93	1e-115
EM39E1	csgG	Curli production assembly/transport component CsgG	Adherence,Fimbrial	100	96	1e-150
EM39E1	entA	2,3-dihydro-2,3-dihydroxybenzoate dehydrogenase (EC 1.3.1.28) [enterobactin] siderophore @ 2,3-dihydro-2,3-dihydroxybenzoate dehydrogenase (EC 1.3.1.28) of siderophore biosynthesis	Iron uptake,Siderophore	100	98	1e-135
EM39E1	entB	Isochorismatase (EC 3.3.2.1) [enterobactin] siderophore / Apo-aryl carrier domain of EntB @ Isochorismatase (EC 3.3.2.1) of siderophore biosynthesis	Iron uptake,Siderophore	100	98	1e-165
EM39E1	entC	Isochorismate synthase (EC 5.4.4.2) @ Isochorismate synthase (EC 5.4.4.2) [enterobactin] siderophore @ Isochorismate synthase (EC 5.4.4.2) of siderophore biosynthesis	Iron uptake,Siderophore	98	99	1e-224
EM39E1	entE	2,3-dihydroxybenzoate-AMP ligase (EC 2.7.7.58) [enterobactin] siderophore @ 2,3-dihydroxybenzoate-AMP ligase (EC 2.7.7.58) of siderophore biosynthesis	Iron uptake,Siderophore	100	98	1e-311
EM39E1	entF	Enterobactin synthetase component F, serine activating enzyme (EC 2.7.7.-)	Iron uptake,Siderophore	99	96	0.0
EM39E1	entS	Enterobactin exporter EntS	Iron uptake	100	99	1e-234
EM39E1	espX1	hypothetical protein	Type III secretion system effector	99	91	1e-260
EM39E1	espX5	Uncharacterized protein YjcF	Type III secretion system effector	100	92	1e-235
EM39E1	fdeC	Putative adhesin	Adherence,Autotransporter,Type Ve	92	93	0.0
EM39E1	fepA	TonB-dependent receptor; Outer membrane receptor for ferric enterobactin and colicins B, D	Iron uptake,Siderophore	100	99	0.0
EM39E1	fepB	Ferric enterobactin-binding periplasmic protein FepB (TC 3.A.1.14.2)	Iron uptake,Siderophore	100	99	1e-176
EM39E1	fepC	Ferric enterobactin transport ATP-binding protein FepC (TC 3.A.1.14.2)	Iron uptake,Siderophore	99	99	1e-153
EM39E1	fepD	Ferric enterobactin transport system permease protein FepD (TC 3.A.1.14.2)	Iron uptake,Siderophore	98	99	1e-179
EM39E1	fepG	Ferric enterobactin transport system permease protein FepG (TC 3.A.1.14.2)	Iron uptake,Siderophore	100	97	1e-178
EM39E1	fes	Enterobactin esterase	Iron uptake	100	96	1e-241
EM39E1	fimD	Outer membrane usher protein FimD	Adherence,Invasion	96	99	0.0
EM39E1	fimF	Protein FimF (regulates length and adhesion of type 1 fimbriae)	Adherence,Invasion	99	97	9e-95
EM39E1	fimG	Protein FimG (regulates length and adhesion of type 1 fimbriae)	Adherence,Invasion	100	98	1e-88
EM39E1	fimH	Protein FimH (regulates length and adhesion of type 1 fimbriae, and mediates mannose binding)	Adherence,Invasion	99	99	1e-172
EM39E1	fyuA	iron aquisition outermembrane yersiniabactin receptor (FyuA,Psn,pesticin receptor) @ Outer membrane receptor for ferric siderophore	Iron uptake,Siderophore	100	99	0.0
EM39E1	gspF	General secretion pathway protein F	Secretion system,Type II secretion system	100	97	1e-213
EM39E1	gspG	General secretion pathway protein G	Secretion system,Type II secretion system	100	99	1e-82
EM39E1	gspH	General secretion pathway protein H	Secretion system,Type II secretion system	100	94	1e-91
EM39E1	gspI	General secretion pathway protein I	Secretion system,Type II secretion system	100	93	7e-59
EM39E1	gspJ	General secretion pathway protein J	Secretion system,Type II secretion system	100	97	1e-103
EM39E1	gspK	General secretion pathway protein K	Secretion system,Type II secretion system	100	97	1e-179
EM39E1	iroB	Glycosyltransferase IroB	Iron uptake	95	99	1e-219
EM39E1	iroC	ABC transporter protein IroC	Iron uptake	97	99	0.0
EM39E1	iroD	Trilactone hydrolase IroD	Iron uptake	100	99	1e-241
EM39E1	iroE	Periplasmic esterase IroE	Iron uptake	100	99	1e-187
EM39E1	iroN	Outer Membrane Siderophore Receptor IroN	Iron uptake,Siderophore receptor	100	98	0.0
EM39E1	irp1	iron aquisition yersiniabactin synthesis enzyme (Irp1,polyketide synthetase) @ Siderophore biosynthesis non-ribosomal peptide synthetase modules	Iron uptake,Siderophore	100	99	0.0
EM39E1	irp2	iron aquisition yersiniabactin synthesis enzyme (Irp2) @ Siderophore biosynthesis non-ribosomal peptide synthetase modules	Iron uptake,Siderophore	100	99	0.0
EM39E1	iucA	N(2)-citryl-N(6)-acetyl-N(6)-hydroxylysine synthase (EC 6.3.2.38), aerobactin biosynthesis protein IucA	Iron uptake,Siderophore	96	94	0.0
EM39E1	iucB	N6-hydroxylysine O-acetyltransferase (EC 2.3.1.102), aerobactin biosynthesis protein IucB @ Siderophore synthetase small component, acetyltransferase	Iron uptake,Siderophore	100	96	1e-187
EM39E1	iucC	Aerobactin synthase (EC 6.3.2.39), aerobactin biosynthesis protein IucC	Iron uptake,Siderophore	100	97	0.0
EM39E1	iucD	L-lysine 6-monooxygenase [NADPH] (EC 1.14.13.59), aerobactin biosynthesis protein IucD @ Siderophore biosynthesis protein, monooxygenase	Iron uptake,Siderophore	95	98	1e-250
EM39E1	iutA	Aerobactin siderophore receptor IutA @ TonB-dependent siderophore receptor	Iron uptake,Siderophore	96	90	0.0
EM39E1	ompA	Outer membrane protein A precursor	Invasion,Serum resistance	100	95	1e-195
EM39E1	yagV/ecpE	CFA/I fimbrial chaperone	Adherence	94	97	1e-133
EM39E1	yagW/ecpD	CFA/I fimbrial minor adhesin	Adherence	100	98	0.0
EM39E1	yagX/ecpC	CFA/I fimbrial subunit C usher protein	Adherence	100	99	0.0
EM39E1	yagY/ecpB	CFA/I fimbrial auxiliary subunit	Adherence	100	98	1e-122
EM39E1	yagZ/ecpA	CFA/I fimbrial major subunit	Adherence	100	99	1e-105
EM39E1	ybtA	iron aquisition regulator (YbtA,AraC-like,required for transcription of FyuA/psn,Irp2)	Iron uptake,Siderophore	100	99	1e-186
EM39E1	ybtE	iron aquisition 2,3-dihydroxybenzoate-AMP ligase (EC 2.7.7.58,Irp5) @ 2,3-dihydroxybenzoate-AMP ligase (EC 2.7.7.58) of siderophore biosynthesis	Iron uptake,Siderophore	100	100	1e-306
EM39E1	ybtP	Iron siderophore ABC transporter, permease/ATP-binding protein YbtP	Iron uptake,Siderophore	95	99	0.0
EM39E1	ybtQ	Iron siderophore ABC transporter, permease/ATP-binding protein YbtQ	Iron uptake,Siderophore	100	99	0.0
EM39E1	ybtS	Salicylate synthetase (EC 5.4.4.2)(EC 4.2.99.21) @ Salicylate synthetase (EC 5.4.4.2)(EC 4.2.99.21) of siderophore biosynthesis	Iron uptake,Siderophore	100	99	1e-252
EM39E1	ybtT	Iron aquisition yersiniabactin synthesis enzyme YbtT @ Thioesterase in siderophore biosynthesis gene cluster	Iron uptake,Siderophore	100	99	1e-158
EM39E1	ybtU	Yersiniabactin synthetase, thiazolinyl reductase component Irp3 @ Thiazolinyl imide reductase in siderophore biosynthesis gene cluster	Iron uptake,Siderophore	100	99	1e-219
EM39E1	ybtX	Putative signal transducer	Iron uptake,Siderophore	100	99	1e-238
EM39E1	ykgK/ecpR	Transcriptional regulator EcpR	Adherence	100	97	1e-108
EM40E	cheY	Chemotaxis regulator - transmits chemoreceptor signals to flagellar motor components CheY	Chemotaxis	100	91	1e-61
EM40E	csgD	Transcriptional regulator CsgD for 2nd curli operon	Adherence	100	92	1e-115
EM40E	csgG	Curli production assembly/transport component CsgG	Adherence,Fimbrial	100	96	1e-150
EM40E	entA	2,3-dihydro-2,3-dihydroxybenzoate dehydrogenase (EC 1.3.1.28) [enterobactin] siderophore @ 2,3-dihydro-2,3-dihydroxybenzoate dehydrogenase (EC 1.3.1.28) of siderophore biosynthesis	Iron uptake,Siderophore	100	98	1e-135
EM40E	entB	Isochorismatase (EC 3.3.2.1) [enterobactin] siderophore / Apo-aryl carrier domain of EntB @ Isochorismatase (EC 3.3.2.1) of siderophore biosynthesis	Iron uptake,Siderophore	100	99	1e-167
EM40E	entC	Isochorismate synthase (EC 5.4.4.2) @ Isochorismate synthase (EC 5.4.4.2) [enterobactin] siderophore @ Isochorismate synthase (EC 5.4.4.2) of siderophore biosynthesis	Iron uptake,Siderophore	98	99	1e-224
EM40E	entD	4'-phosphopantetheinyl transferase (EC 2.7.8.-) [enterobactin] siderophore	Iron uptake,Siderophore	96	95	1e-134
EM40E	entE	2,3-dihydroxybenzoate-AMP ligase (EC 2.7.7.58) [enterobactin] siderophore @ 2,3-dihydroxybenzoate-AMP ligase (EC 2.7.7.58) of siderophore biosynthesis	Iron uptake,Siderophore	100	99	1e-312
EM40E	entF	Enterobactin synthetase component F, serine activating enzyme (EC 2.7.7.-)	Iron uptake,Siderophore	99	97	0.0
EM40E	entS	Enterobactin exporter EntS	Iron uptake	100	99	1e-233
EM40E	espL4	Ankyrin-repeat protein A	Type III secretion system effector	100	96	0.0
EM40E	espX4	YjbI protein	Type III secretion system effector	93	93	1e-278
EM40E	espX5	Uncharacterized protein YjcF	Type III secretion system effector	100	95	1e-243
EM40E	fdeC	Putative adhesin	Adherence,Autotransporter,Type Ve	99	94	0.0
EM40E	fepA	TonB-dependent receptor; Outer membrane receptor for ferric enterobactin and colicins B, D	Iron uptake,Siderophore	100	99	0.0
EM40E	fepB	Ferric enterobactin-binding periplasmic protein FepB (TC 3.A.1.14.2)	Iron uptake,Siderophore	100	100	1e-178
EM40E	fepC	Ferric enterobactin transport ATP-binding protein FepC (TC 3.A.1.14.2)	Iron uptake,Siderophore	99	99	1e-153
EM40E	fepD	Ferric enterobactin transport system permease protein FepD (TC 3.A.1.14.2)	Iron uptake,Siderophore	98	99	1e-179
EM40E	fepG	Ferric enterobactin transport system permease protein FepG (TC 3.A.1.14.2)	Iron uptake,Siderophore	100	97	1e-178
EM40E	fes	Enterobactin esterase	Iron uptake	100	95	1e-240
EM40E	fimF	Protein FimF (regulates length and adhesion of type 1 fimbriae)	Adherence,Invasion	99	99	2e-96
EM40E	fimG	Protein FimG (regulates length and adhesion of type 1 fimbriae)	Adherence,Invasion	100	98	1e-88
EM40E	fimH	Protein FimH (regulates length and adhesion of type 1 fimbriae, and mediates mannose binding)	Adherence,Invasion	99	98	1e-171
EM40E	gspE	General secretion pathway protein E	Secretion system,Type II secretion system	100	98	1e-278
EM40E	gspF	General secretion pathway protein F	Secretion system,Type II secretion system	100	96	1e-212
EM40E	gspG	General secretion pathway protein G	Secretion system,Type II secretion system	100	98	3e-82
EM40E	gspH	General secretion pathway protein H	Secretion system,Type II secretion system	100	95	8e-92
EM40E	gspI	General secretion pathway protein I	Secretion system,Type II secretion system	100	94	4e-59
EM40E	gspJ	General secretion pathway protein J	Secretion system,Type II secretion system	98	98	1e-102
EM40E	gspK	General secretion pathway protein K	Secretion system,Type II secretion system	100	98	1e-179
EM40E	ompA	Outer membrane protein A precursor	Invasion,Serum resistance	100	99	1e-203
EM40E	yagV/ecpE	CFA/I fimbrial chaperone	Adherence	94	97	1e-132
EM40E	yagW/ecpD	CFA/I fimbrial minor adhesin	Adherence	100	98	0.0
EM40E	yagX/ecpC	CFA/I fimbrial subunit C usher protein	Adherence	100	99	0.0
EM40E	yagY/ecpB	CFA/I fimbrial auxiliary subunit	Adherence	100	98	1e-122
EM40E	yagZ/ecpA	CFA/I fimbrial major subunit	Adherence	100	100	1e-106
NEF11E	cheY	Chemotaxis regulator - transmits chemoreceptor signals to flagellar motor components CheY	Chemotaxis	100	91	1e-61
NEF11E	csgD	Transcriptional regulator CsgD for 2nd curli operon	Adherence	100	93	1e-115
NEF11E	csgG	Curli production assembly/transport component CsgG	Adherence,Fimbrial	100	95	1e-150
NEF11E	entA	2,3-dihydro-2,3-dihydroxybenzoate dehydrogenase (EC 1.3.1.28) [enterobactin] siderophore @ 2,3-dihydro-2,3-dihydroxybenzoate dehydrogenase (EC 1.3.1.28) of siderophore biosynthesis	Iron uptake,Siderophore	100	97	1e-134
NEF11E	entB	Isochorismatase (EC 3.3.2.1) [enterobactin] siderophore / Apo-aryl carrier domain of EntB @ Isochorismatase (EC 3.3.2.1) of siderophore biosynthesis	Iron uptake,Siderophore	100	98	1e-166
NEF11E	entC	Isochorismate synthase (EC 5.4.4.2) @ Isochorismate synthase (EC 5.4.4.2) [enterobactin] siderophore @ Isochorismate synthase (EC 5.4.4.2) of siderophore biosynthesis	Iron uptake,Siderophore	98	99	1e-224
NEF11E	entE	2,3-dihydroxybenzoate-AMP ligase (EC 2.7.7.58) [enterobactin] siderophore @ 2,3-dihydroxybenzoate-AMP ligase (EC 2.7.7.58) of siderophore biosynthesis	Iron uptake,Siderophore	100	98	0
NEF11E	entF	Enterobactin synthetase component F, serine activating enzyme (EC 2.7.7.-)	Iron uptake,Siderophore	99	96	0
NEF11E	entS	Enterobactin exporter EntS	Iron uptake	100	99	1e-234
NEF11E	espX5	Uncharacterized protein YjcF	Type III secretion system effector	100	92	1e-235
NEF11E	fdeC	Putative adhesin	Adherence,Autotransporter,Type Ve	92	92	0
NEF11E	fepA	TonB-dependent receptor; Outer membrane receptor for ferric enterobactin and colicins B, D	Iron uptake,Siderophore	100	99	0
NEF11E	fepB	Ferric enterobactin-binding periplasmic protein FepB (TC 3.A.1.14.2)	Iron uptake,Siderophore	100	99	1e-176
NEF11E	fepC	Ferric enterobactin transport ATP-binding protein FepC (TC 3.A.1.14.2)	Iron uptake,Siderophore	99	99	1e-152
NEF11E	fepD	Ferric enterobactin transport system permease protein FepD (TC 3.A.1.14.2)	Iron uptake,Siderophore	98	99	1e-179
NEF11E	fepG	Ferric enterobactin transport system permease protein FepG (TC 3.A.1.14.2)	Iron uptake,Siderophore	100	97	1e-179
NEF11E	fes	Enterobactin esterase	Iron uptake	100	95	1e-241
NEF11E	fimA	Type-1 fimbrial protein, A chain	Adherence,Invasion	90	90	4e-85
NEF11E	fimB	Type 1 fimbriae regulatory protein FimB	Adherence,Invasion	100	99	1e-117
NEF11E	fimD	Outer membrane usher protein FimD	Adherence,Invasion	100	99	0
NEF11E	fimE	Type 1 fimbriae regulatory protein FimE	Adherence,Invasion	100	100	1e-113
NEF11E	fimF	Protein FimF (regulates length and adhesion of type 1 fimbriae)	Adherence,Invasion	99	98	6e-96
NEF11E	fimG	Protein FimG (regulates length and adhesion of type 1 fimbriae)	Adherence,Invasion	100	97	2e-87
NEF11E	fimH	Protein FimH (regulates length and adhesion of type 1 fimbriae, and mediates mannose binding)	Adherence,Invasion	99	99	1e-172
NEF11E	fimI	Fimbrin-like protein FimI	Adherence,Invasion	92	96	1e-89
NEF11E	gspE	General secretion pathway protein E	Secretion system,Type II secretion system	100	97	1e-277
NEF11E	gspF	General secretion pathway protein F	Secretion system,Type II secretion system	100	96	1e-212
NEF11E	gspG	General secretion pathway protein G	Secretion system,Type II secretion system	100	99	1e-82
NEF11E	gspH	General secretion pathway protein H	Secretion system,Type II secretion system	100	95	2e-91
NEF11E	gspI	General secretion pathway protein I	Secretion system,Type II secretion system	100	95	9e-61
NEF11E	gspJ	General secretion pathway protein J	Secretion system,Type II secretion system	98	98	1e-102
NEF11E	gspK	General secretion pathway protein K	Secretion system,Type II secretion system	100	98	1e-179
NEF11E	ompA	Outer membrane protein A precursor	Invasion,Serum resistance	100	95	1e-195
NEF11E	yagV/ecpE	CFA/I fimbrial chaperone	Adherence	94	97	1e-133
NEF11E	yagW/ecpD	CFA/I fimbrial minor adhesin	Adherence	100	98	0
NEF11E	yagX/ecpC	CFA/I fimbrial subunit C usher protein	Adherence	100	99	0
NEF11E	yagY/ecpB	CFA/I fimbrial auxiliary subunit	Adherence	100	98	1e-122
NEF11E	yagZ/ecpA	CFA/I fimbrial major subunit	Adherence	100	100	1e-106
NEF11E	ykgK/ecpR	Transcriptional regulator EcpR	Adherence	91	97	2e-97
NEF13E1	cheY	Chemotaxis regulator - transmits chemoreceptor signals to flagellar motor components CheY	Chemotaxis	100	91	1e-61
NEF13E1	csgD	Transcriptional regulator CsgD for 2nd curli operon	Adherence	100	93	1e-115
NEF13E1	csgG	Curli production assembly/transport component CsgG	Adherence,Fimbrial	100	96	1e-150
NEF13E1	entA	2,3-dihydro-2,3-dihydroxybenzoate dehydrogenase (EC 1.3.1.28) [enterobactin] siderophore @ 2,3-dihydro-2,3-dihydroxybenzoate dehydrogenase (EC 1.3.1.28) of siderophore biosynthesis	Iron uptake,Siderophore	100	97	1e-135
NEF13E1	entB	Isochorismatase (EC 3.3.2.1) [enterobactin] siderophore / Apo-aryl carrier domain of EntB @ Isochorismatase (EC 3.3.2.1) of siderophore biosynthesis	Iron uptake,Siderophore	100	99	1e-167
NEF13E1	entC	Isochorismate synthase (EC 5.4.4.2) @ Isochorismate synthase (EC 5.4.4.2) [enterobactin] siderophore @ Isochorismate synthase (EC 5.4.4.2) of siderophore biosynthesis	Iron uptake,Siderophore	98	99	1e-224
NEF13E1	entE	2,3-dihydroxybenzoate-AMP ligase (EC 2.7.7.58) [enterobactin] siderophore @ 2,3-dihydroxybenzoate-AMP ligase (EC 2.7.7.58) of siderophore biosynthesis	Iron uptake,Siderophore	100	98	0
NEF13E1	entF	Enterobactin synthetase component F, serine activating enzyme (EC 2.7.7.-)	Iron uptake,Siderophore	99	97	0
NEF13E1	entS	Enterobactin exporter EntS	Iron uptake	100	99	1e-234
NEF13E1	espX5	Uncharacterized protein YjcF	Type III secretion system effector	100	92	1e-235
NEF13E1	fdeC	Putative adhesin	Adherence,Autotransporter,Type Ve	92	93	0
NEF13E1	fepA	TonB-dependent receptor; Outer membrane receptor for ferric enterobactin and colicins B, D	Iron uptake,Siderophore	100	99	0
NEF13E1	fepB	Ferric enterobactin-binding periplasmic protein FepB (TC 3.A.1.14.2)	Iron uptake,Siderophore	100	99	1e-176
NEF13E1	fepC	Ferric enterobactin transport ATP-binding protein FepC (TC 3.A.1.14.2)	Iron uptake,Siderophore	99	99	1e-153
NEF13E1	fepD	Ferric enterobactin transport system permease protein FepD (TC 3.A.1.14.2)	Iron uptake,Siderophore	98	99	1e-179
NEF13E1	fepG	Ferric enterobactin transport system permease protein FepG (TC 3.A.1.14.2)	Iron uptake,Siderophore	100	97	1e-178
NEF13E1	fes	Enterobactin esterase	Iron uptake	100	96	1e-241
NEF13E1	fimA	Type-1 fimbrial protein, A chain	Adherence,Invasion	90	90	2e-85
NEF13E1	fimB	Type 1 fimbriae regulatory protein FimB	Adherence,Invasion	100	99	1e-117
NEF13E1	fimC	Chaperone protein FimC	Adherence,Invasion	100	98	1e-132
NEF13E1	fimD	Outer membrane usher protein FimD	Adherence,Invasion	100	99	0
NEF13E1	fimE	Type 1 fimbriae regulatory protein FimE	Adherence,Invasion	100	100	1e-113
NEF13E1	fimF	Protein FimF (regulates length and adhesion of type 1 fimbriae)	Adherence,Invasion	99	97	9e-95
NEF13E1	fimG	Protein FimG (regulates length and adhesion of type 1 fimbriae)	Adherence,Invasion	100	98	3e-88
NEF13E1	fimH	Protein FimH (regulates length and adhesion of type 1 fimbriae, and mediates mannose binding)	Adherence,Invasion	99	99	1e-172
NEF13E1	fimI	Fimbrin-like protein FimI	Adherence,Invasion	92	98	2e-91
NEF13E1	gspE	General secretion pathway protein E	Secretion system,Type II secretion system	100	98	1e-278
NEF13E1	gspF	General secretion pathway protein F	Secretion system,Type II secretion system	100	97	1e-213
NEF13E1	gspG	General secretion pathway protein G	Secretion system,Type II secretion system	100	99	1e-82
NEF13E1	gspH	General secretion pathway protein H	Secretion system,Type II secretion system	100	95	8e-92
NEF13E1	gspI	General secretion pathway protein I	Secretion system,Type II secretion system	100	95	9e-61
NEF13E1	gspJ	General secretion pathway protein J	Secretion system,Type II secretion system	98	98	1e-102
NEF13E1	gspK	General secretion pathway protein K	Secretion system,Type II secretion system	100	98	1e-179
NEF13E1	ompA	Outer membrane protein A precursor	Invasion,Serum resistance	100	95	1e-195
NEF13E1	yagV/ecpE	CFA/I fimbrial chaperone	Adherence	94	97	1e-133
NEF13E1	yagW/ecpD	CFA/I fimbrial minor adhesin	Adherence	100	98	0
NEF13E1	yagX/ecpC	CFA/I fimbrial subunit C usher protein	Adherence	100	99	0
NEF13E1	yagY/ecpB	CFA/I fimbrial auxiliary subunit	Adherence	100	98	1e-122
NEF13E1	yagZ/ecpA	CFA/I fimbrial major subunit	Adherence	100	99	1e-105
NEF13E1	ykgK/ecpR	Transcriptional regulator EcpR	Adherence	91	98	3e-98
NEF14E	cheY	Chemotaxis regulator - transmits chemoreceptor signals to flagellar motor components CheY	Chemotaxis	100	91	1e-61
NEF14E	csgD	Transcriptional regulator CsgD for 2nd curli operon	Adherence	100	92	1e-115
NEF14E	csgG	Curli production assembly/transport component CsgG	Adherence,Fimbrial	100	96	1e-150
NEF14E	entA	2,3-dihydro-2,3-dihydroxybenzoate dehydrogenase (EC 1.3.1.28) [enterobactin] siderophore @ 2,3-dihydro-2,3-dihydroxybenzoate dehydrogenase (EC 1.3.1.28) of siderophore biosynthesis	Iron uptake,Siderophore	100	98	1e-136
NEF14E	entB	Isochorismatase (EC 3.3.2.1) [enterobactin] siderophore / Apo-aryl carrier domain of EntB @ Isochorismatase (EC 3.3.2.1) of siderophore biosynthesis	Iron uptake,Siderophore	100	99	1e-167
NEF14E	entC	Isochorismate synthase (EC 5.4.4.2) @ Isochorismate synthase (EC 5.4.4.2) [enterobactin] siderophore @ Isochorismate synthase (EC 5.4.4.2) of siderophore biosynthesis	Iron uptake,Siderophore	98	99	1e-224
NEF14E	entD	4'-phosphopantetheinyl transferase (EC 2.7.8.-) [enterobactin] siderophore	Iron uptake,Siderophore	96	95	1e-134
NEF14E	entE	2,3-dihydroxybenzoate-AMP ligase (EC 2.7.7.58) [enterobactin] siderophore @ 2,3-dihydroxybenzoate-AMP ligase (EC 2.7.7.58) of siderophore biosynthesis	Iron uptake,Siderophore	100	98	0
NEF14E	entF	Enterobactin synthetase component F, serine activating enzyme (EC 2.7.7.-)	Iron uptake,Siderophore	99	96	0
NEF14E	entS	Enterobactin exporter EntS	Iron uptake	99	99	1e-233
NEF14E	espX5	Uncharacterized protein YjcF	Type III secretion system effector	100	95	1e-244
NEF14E	fepA	TonB-dependent receptor; Outer membrane receptor for ferric enterobactin and colicins B, D	Iron uptake,Siderophore	100	99	0
NEF14E	fepB	Ferric enterobactin-binding periplasmic protein FepB (TC 3.A.1.14.2)	Iron uptake,Siderophore	100	99	1e-177
NEF14E	fepC	Ferric enterobactin transport ATP-binding protein FepC (TC 3.A.1.14.2)	Iron uptake,Siderophore	99	99	1e-153
NEF14E	fepD	Ferric enterobactin transport system permease protein FepD (TC 3.A.1.14.2)	Iron uptake,Siderophore	98	99	1e-178
NEF14E	fepG	Ferric enterobactin transport system permease protein FepG (TC 3.A.1.14.2)	Iron uptake,Siderophore	100	97	1e-178
NEF14E	fes	Enterobactin esterase	Iron uptake	100	95	1e-239
NEF14E	fimA	Type-1 fimbrial protein, A chain	Adherence,Invasion	90	90	2e-85
NEF14E	fimB	Type 1 fimbriae regulatory protein FimB	Adherence,Invasion	100	99	1e-116
NEF14E	fimC	Chaperone protein FimC	Adherence,Invasion	100	99	1e-133
NEF14E	fimD	Outer membrane usher protein FimD	Adherence,Invasion	100	99	0
NEF14E	fimE	Type 1 fimbriae regulatory protein FimE	Adherence,Invasion	100	100	1e-113
NEF14E	fimF	Protein FimF (regulates length and adhesion of type 1 fimbriae)	Adherence,Invasion	99	99	2e-96
NEF14E	fimG	Protein FimG (regulates length and adhesion of type 1 fimbriae)	Adherence,Invasion	100	98	4e-88
NEF14E	fimH	Protein FimH (regulates length and adhesion of type 1 fimbriae, and mediates mannose binding)	Adherence,Invasion	99	99	1e-172
NEF14E	fimI	Fimbrin-like protein FimI	Adherence,Invasion	92	96	2e-90
NEF14E	ompA	Outer membrane protein A precursor	Invasion,Serum resistance	100	95	1e-195
NEF15E	cheY	Chemotaxis regulator - transmits chemoreceptor signals to flagellar motor components CheY	Chemotaxis	100	91	1e-61
NEF15E	csgD	Transcriptional regulator CsgD for 2nd curli operon	Adherence	100	92	1e-115
NEF15E	csgG	Curli production assembly/transport component CsgG	Adherence,Fimbrial	100	96	1e-150
NEF15E	entA	2,3-dihydro-2,3-dihydroxybenzoate dehydrogenase (EC 1.3.1.28) [enterobactin] siderophore @ 2,3-dihydro-2,3-dihydroxybenzoate dehydrogenase (EC 1.3.1.28) of siderophore biosynthesis	Iron uptake,Siderophore	100	98	1e-136
NEF15E	entB	Isochorismatase (EC 3.3.2.1) [enterobactin] siderophore / Apo-aryl carrier domain of EntB @ Isochorismatase (EC 3.3.2.1) of siderophore biosynthesis	Iron uptake,Siderophore	100	99	1e-167
NEF15E	entC	Isochorismate synthase (EC 5.4.4.2) @ Isochorismate synthase (EC 5.4.4.2) [enterobactin] siderophore @ Isochorismate synthase (EC 5.4.4.2) of siderophore biosynthesis	Iron uptake,Siderophore	98	99	1e-224
NEF15E	entD	4'-phosphopantetheinyl transferase (EC 2.7.8.-) [enterobactin] siderophore	Iron uptake,Siderophore	96	95	1e-134
NEF15E	entE	2,3-dihydroxybenzoate-AMP ligase (EC 2.7.7.58) [enterobactin] siderophore @ 2,3-dihydroxybenzoate-AMP ligase (EC 2.7.7.58) of siderophore biosynthesis	Iron uptake,Siderophore	100	98	0
NEF15E	entF	Enterobactin synthetase component F, serine activating enzyme (EC 2.7.7.-)	Iron uptake,Siderophore	99	96	0
NEF15E	entS	Enterobactin exporter EntS	Iron uptake	99	99	1e-233
NEF15E	espX5	Uncharacterized protein YjcF	Type III secretion system effector	100	95	1e-244
NEF15E	fepA	TonB-dependent receptor; Outer membrane receptor for ferric enterobactin and colicins B, D	Iron uptake,Siderophore	100	99	0
NEF15E	fepB	Ferric enterobactin-binding periplasmic protein FepB (TC 3.A.1.14.2)	Iron uptake,Siderophore	100	99	1e-177
NEF15E	fepC	Ferric enterobactin transport ATP-binding protein FepC (TC 3.A.1.14.2)	Iron uptake,Siderophore	99	99	1e-153
NEF15E	fepD	Ferric enterobactin transport system permease protein FepD (TC 3.A.1.14.2)	Iron uptake,Siderophore	98	99	1e-178
NEF15E	fepG	Ferric enterobactin transport system permease protein FepG (TC 3.A.1.14.2)	Iron uptake,Siderophore	100	97	1e-178
NEF15E	fes	Enterobactin esterase	Iron uptake	100	95	1e-239
NEF15E	fimA	Type-1 fimbrial protein, A chain	Adherence,Invasion	90	90	2e-85
NEF15E	fimB	Type 1 fimbriae regulatory protein FimB	Adherence,Invasion	100	99	1e-116
NEF15E	fimC	Chaperone protein FimC	Adherence,Invasion	100	99	1e-133
NEF15E	fimD	Outer membrane usher protein FimD	Adherence,Invasion	100	99	0
NEF15E	fimE	Type 1 fimbriae regulatory protein FimE	Adherence,Invasion	100	100	1e-113
NEF15E	fimF	Protein FimF (regulates length and adhesion of type 1 fimbriae)	Adherence,Invasion	99	99	2e-96
NEF15E	fimG	Protein FimG (regulates length and adhesion of type 1 fimbriae)	Adherence,Invasion	100	98	4e-88
NEF15E	fimH	Protein FimH (regulates length and adhesion of type 1 fimbriae, and mediates mannose binding)	Adherence,Invasion	99	99	1e-172
NEF15E	fimI	Fimbrin-like protein FimI	Adherence,Invasion	92	96	2e-90
NEF15E	ompA	Outer membrane protein A precursor	Invasion,Serum resistance	100	95	1e-195
NEF16E	cheY	Chemotaxis regulator - transmits chemoreceptor signals to flagellar motor components CheY	Chemotaxis	100	91	1e-61
NEF16E	csgD	Transcriptional regulator CsgD for 2nd curli operon	Adherence	100	92	1e-114
NEF16E	csgG	Curli production assembly/transport component CsgG	Adherence,Fimbrial	100	96	1e-150
NEF16E	entA	2,3-dihydro-2,3-dihydroxybenzoate dehydrogenase (EC 1.3.1.28) [enterobactin] siderophore @ 2,3-dihydro-2,3-dihydroxybenzoate dehydrogenase (EC 1.3.1.28) of siderophore biosynthesis	Iron uptake,Siderophore	100	98	1e-135
NEF16E	entB	Isochorismatase (EC 3.3.2.1) [enterobactin] siderophore / Apo-aryl carrier domain of EntB @ Isochorismatase (EC 3.3.2.1) of siderophore biosynthesis	Iron uptake,Siderophore	100	99	1e-167
NEF16E	entC	Isochorismate synthase (EC 5.4.4.2) @ Isochorismate synthase (EC 5.4.4.2) [enterobactin] siderophore @ Isochorismate synthase (EC 5.4.4.2) of siderophore biosynthesis	Iron uptake,Siderophore	98	99	1e-224
NEF16E	entD	4'-phosphopantetheinyl transferase (EC 2.7.8.-) [enterobactin] siderophore	Iron uptake,Siderophore	96	95	1e-134
NEF16E	entE	2,3-dihydroxybenzoate-AMP ligase (EC 2.7.7.58) [enterobactin] siderophore @ 2,3-dihydroxybenzoate-AMP ligase (EC 2.7.7.58) of siderophore biosynthesis	Iron uptake,Siderophore	100	99	0
NEF16E	entF	Enterobactin synthetase component F, serine activating enzyme (EC 2.7.7.-)	Iron uptake,Siderophore	99	97	0
NEF16E	entS	Enterobactin exporter EntS	Iron uptake	100	99	1e-232
NEF16E	espL4	Ankyrin-repeat protein A	Type III secretion system effector	100	96	0
NEF16E	espX5	Uncharacterized protein YjcF	Type III secretion system effector	100	95	1e-243
NEF16E	fdeC	Putative adhesin	Adherence,Autotransporter,Type Ve	99	94	0
NEF16E	fepA	TonB-dependent receptor; Outer membrane receptor for ferric enterobactin and colicins B, D	Iron uptake,Siderophore	100	99	0
NEF16E	fepB	Ferric enterobactin-binding periplasmic protein FepB (TC 3.A.1.14.2)	Iron uptake,Siderophore	100	100	1e-178
NEF16E	fepC	Ferric enterobactin transport ATP-binding protein FepC (TC 3.A.1.14.2)	Iron uptake,Siderophore	99	99	1e-153
NEF16E	fepD	Ferric enterobactin transport system permease protein FepD (TC 3.A.1.14.2)	Iron uptake,Siderophore	98	99	1e-179
NEF16E	fepG	Ferric enterobactin transport system permease protein FepG (TC 3.A.1.14.2)	Iron uptake,Siderophore	100	97	1e-178
NEF16E	fes	Enterobactin esterase	Iron uptake	100	95	1e-240
NEF16E	fimA	Type-1 fimbrial protein, A chain	Adherence,Invasion	90	90	1e-84
NEF16E	fimB	Type 1 fimbriae regulatory protein FimB	Adherence,Invasion	100	99	1e-117
NEF16E	fimC	Chaperone protein FimC	Adherence,Invasion	100	99	1e-133
NEF16E	fimD	Outer membrane usher protein FimD	Adherence,Invasion	100	99	0
NEF16E	fimE	Type 1 fimbriae regulatory protein FimE	Adherence,Invasion	100	100	1e-113
NEF16E	fimF	Protein FimF (regulates length and adhesion of type 1 fimbriae)	Adherence,Invasion	99	99	2e-96
NEF16E	fimG	Protein FimG (regulates length and adhesion of type 1 fimbriae)	Adherence,Invasion	100	97	6e-87
NEF16E	fimH	Protein FimH (regulates length and adhesion of type 1 fimbriae, and mediates mannose binding)	Adherence,Invasion	99	98	1e-171
NEF16E	fimI	Fimbrin-like protein FimI	Adherence,Invasion	100	97	9e-99
NEF16E	ompA	Outer membrane protein A precursor	Invasion,Serum resistance	100	99	1e-203
NEF16E	yagV/ecpE	CFA/I fimbrial chaperone	Adherence	94	97	1e-132
NEF16E	yagW/ecpD	CFA/I fimbrial minor adhesin	Adherence	100	99	0
NEF16E	yagX/ecpC	CFA/I fimbrial subunit C usher protein	Adherence	100	99	0
NEF16E	yagY/ecpB	CFA/I fimbrial auxiliary subunit	Adherence	100	98	1e-122
NEF16E	yagZ/ecpA	CFA/I fimbrial major subunit	Adherence	100	100	1e-106
NEF16E	ykgK/ecpR	Transcriptional regulator EcpR	Adherence	91	97	4e-97
NEF17E	cheY	Chemotaxis regulator - transmits chemoreceptor signals to flagellar motor components CheY	Chemotaxis	100	91	1e-61
NEF17E	csgD	Transcriptional regulator CsgD for 2nd curli operon	Adherence	100	92	1e-115
NEF17E	csgG	Curli production assembly/transport component CsgG	Adherence,Fimbrial	100	96	1e-150
NEF17E	entA	2,3-dihydro-2,3-dihydroxybenzoate dehydrogenase (EC 1.3.1.28) [enterobactin] siderophore @ 2,3-dihydro-2,3-dihydroxybenzoate dehydrogenase (EC 1.3.1.28) of siderophore biosynthesis	Iron uptake,Siderophore	100	98	1e-135
NEF17E	entB	Isochorismatase (EC 3.3.2.1) [enterobactin] siderophore / Apo-aryl carrier domain of EntB @ Isochorismatase (EC 3.3.2.1) of siderophore biosynthesis	Iron uptake,Siderophore	100	99	1e-167
NEF17E	entC	Isochorismate synthase (EC 5.4.4.2) @ Isochorismate synthase (EC 5.4.4.2) [enterobactin] siderophore @ Isochorismate synthase (EC 5.4.4.2) of siderophore biosynthesis	Iron uptake,Siderophore	98	99	1e-224
NEF17E	entD	4'-phosphopantetheinyl transferase (EC 2.7.8.-) [enterobactin] siderophore	Iron uptake,Siderophore	96	95	1e-134
NEF17E	entE	2,3-dihydroxybenzoate-AMP ligase (EC 2.7.7.58) [enterobactin] siderophore @ 2,3-dihydroxybenzoate-AMP ligase (EC 2.7.7.58) of siderophore biosynthesis	Iron uptake,Siderophore	100	99	0
NEF17E	entF	Enterobactin synthetase component F, serine activating enzyme (EC 2.7.7.-)	Iron uptake,Siderophore	99	97	0
NEF17E	entS	Enterobactin exporter EntS	Iron uptake	100	99	1e-233
NEF17E	espX4	YjbI protein	Type III secretion system effector	100	94	1e-297
NEF17E	espX5	Uncharacterized protein YjcF	Type III secretion system effector	100	94	1e-241
NEF17E	fepA	TonB-dependent receptor; Outer membrane receptor for ferric enterobactin and colicins B, D	Iron uptake,Siderophore	100	99	0
NEF17E	fepB	Ferric enterobactin-binding periplasmic protein FepB (TC 3.A.1.14.2)	Iron uptake,Siderophore	100	100	1e-178
NEF17E	fepC	Ferric enterobactin transport ATP-binding protein FepC (TC 3.A.1.14.2)	Iron uptake,Siderophore	99	99	1e-152
NEF17E	fepD	Ferric enterobactin transport system permease protein FepD (TC 3.A.1.14.2)	Iron uptake,Siderophore	98	99	1e-179
NEF17E	fepG	Ferric enterobactin transport system permease protein FepG (TC 3.A.1.14.2)	Iron uptake,Siderophore	100	97	1e-178
NEF17E	fes	Enterobactin esterase	Iron uptake	100	95	1e-240
NEF17E	fimA	Type-1 fimbrial protein, A chain	Adherence,Invasion	90	90	1e-84
NEF17E	fimB	Type 1 fimbriae regulatory protein FimB	Adherence,Invasion	100	99	1e-117
NEF17E	fimC	Chaperone protein FimC	Adherence,Invasion	100	99	1e-133
NEF17E	fimD	Outer membrane usher protein FimD	Adherence,Invasion	100	99	0
NEF17E	fimE	Type 1 fimbriae regulatory protein FimE	Adherence,Invasion	100	100	1e-113
NEF17E	fimF	Protein FimF (regulates length and adhesion of type 1 fimbriae)	Adherence,Invasion	99	98	3e-96
NEF17E	fimG	Protein FimG (regulates length and adhesion of type 1 fimbriae)	Adherence,Invasion	100	98	1e-88
NEF17E	fimH	Protein FimH (regulates length and adhesion of type 1 fimbriae, and mediates mannose binding)	Adherence,Invasion	99	98	1e-171
NEF17E	gtrA	Bactoprenol-linked glucose translocase	Endotoxin	100	91	2e-58
NEF17E	ompA	Outer membrane protein A precursor	Invasion,Serum resistance	100	98	1e-203
NEF17E	yagV/ecpE	CFA/I fimbrial chaperone	Adherence	94	97	1e-132
NEF17E	yagW/ecpD	CFA/I fimbrial minor adhesin	Adherence	100	99	0
NEF17E	yagX/ecpC	CFA/I fimbrial subunit C usher protein	Adherence	100	99	0
NEF17E	yagY/ecpB	CFA/I fimbrial auxiliary subunit	Adherence	100	98	1e-122
NEF17E	yagZ/ecpA	CFA/I fimbrial major subunit	Adherence	100	100	1e-106
NEF17E	ykgK/ecpR	Transcriptional regulator EcpR	Adherence	91	97	4e-97
NEF18E	cheY	Chemotaxis regulator - transmits chemoreceptor signals to flagellar motor components CheY	Chemotaxis	100	91	1e-61
NEF18E	csgD	Transcriptional regulator CsgD for 2nd curli operon	Adherence	100	93	1e-115
NEF18E	csgG	Curli production assembly/transport component CsgG	Adherence,Fimbrial	100	96	1e-150
NEF18E	entA	2,3-dihydro-2,3-dihydroxybenzoate dehydrogenase (EC 1.3.1.28) [enterobactin] siderophore @ 2,3-dihydro-2,3-dihydroxybenzoate dehydrogenase (EC 1.3.1.28) of siderophore biosynthesis	Iron uptake,Siderophore	100	98	1e-135
NEF18E	entB	Isochorismatase (EC 3.3.2.1) [enterobactin] siderophore / Apo-aryl carrier domain of EntB @ Isochorismatase (EC 3.3.2.1) of siderophore biosynthesis	Iron uptake,Siderophore	100	98	1e-166
NEF18E	entC	Isochorismate synthase (EC 5.4.4.2) @ Isochorismate synthase (EC 5.4.4.2) [enterobactin] siderophore @ Isochorismate synthase (EC 5.4.4.2) of siderophore biosynthesis	Iron uptake,Siderophore	98	99	1e-224
NEF18E	entE	2,3-dihydroxybenzoate-AMP ligase (EC 2.7.7.58) [enterobactin] siderophore @ 2,3-dihydroxybenzoate-AMP ligase (EC 2.7.7.58) of siderophore biosynthesis	Iron uptake,Siderophore	100	98	0
NEF18E	entF	Enterobactin synthetase component F, serine activating enzyme (EC 2.7.7.-)	Iron uptake,Siderophore	99	96	0
NEF18E	entS	Enterobactin exporter EntS	Iron uptake	100	99	1e-234
NEF18E	espX1	hypothetical protein	Type III secretion system effector	99	91	1e-260
NEF18E	espX5	Uncharacterized protein YjcF	Type III secretion system effector	100	92	1e-235
NEF18E	fdeC	Putative adhesin	Adherence,Autotransporter,Type Ve	92	93	0
NEF18E	fepA	TonB-dependent receptor; Outer membrane receptor for ferric enterobactin and colicins B, D	Iron uptake,Siderophore	100	99	0
NEF18E	fepB	Ferric enterobactin-binding periplasmic protein FepB (TC 3.A.1.14.2)	Iron uptake,Siderophore	100	99	1e-176
NEF18E	fepC	Ferric enterobactin transport ATP-binding protein FepC (TC 3.A.1.14.2)	Iron uptake,Siderophore	99	99	1e-153
NEF18E	fepD	Ferric enterobactin transport system permease protein FepD (TC 3.A.1.14.2)	Iron uptake,Siderophore	98	99	1e-178
NEF18E	fepG	Ferric enterobactin transport system permease protein FepG (TC 3.A.1.14.2)	Iron uptake,Siderophore	100	97	1e-178
NEF18E	fes	Enterobactin esterase	Iron uptake	100	96	1e-241
NEF18E	fimA	Type-1 fimbrial protein, A chain	Adherence,Invasion	90	92	1e-88
NEF18E	fimB	Type 1 fimbriae regulatory protein FimB	Adherence,Invasion	100	99	1e-117
NEF18E	fimC	Chaperone protein FimC	Adherence,Invasion	100	98	1e-132
NEF18E	fimD	Outer membrane usher protein FimD	Adherence,Invasion	100	99	0
NEF18E	fimE	Type 1 fimbriae regulatory protein FimE	Adherence,Invasion	100	100	1e-113
NEF18E	fimF	Protein FimF (regulates length and adhesion of type 1 fimbriae)	Adherence,Invasion	99	97	2e-95
NEF18E	fimG	Protein FimG (regulates length and adhesion of type 1 fimbriae)	Adherence,Invasion	100	97	6e-87
NEF18E	fimH	Protein FimH (regulates length and adhesion of type 1 fimbriae, and mediates mannose binding)	Adherence,Invasion	99	99	1e-172
NEF18E	fimI	Fimbrin-like protein FimI	Adherence,Invasion	92	98	2e-91
NEF18E	gspE	General secretion pathway protein E	Secretion system,Type II secretion system	100	97	1e-277
NEF18E	gspF	General secretion pathway protein F	Secretion system,Type II secretion system	100	97	1e-213
NEF18E	gspG	General secretion pathway protein G	Secretion system,Type II secretion system	100	99	1e-82
NEF18E	gspH	General secretion pathway protein H	Secretion system,Type II secretion system	100	94	1e-91
NEF18E	gspI	General secretion pathway protein I	Secretion system,Type II secretion system	100	93	7e-59
NEF18E	gspJ	General secretion pathway protein J	Secretion system,Type II secretion system	100	97	1e-103
NEF18E	gspK	General secretion pathway protein K	Secretion system,Type II secretion system	100	97	1e-179
NEF18E	ompA	Outer membrane protein A precursor	Invasion,Serum resistance	100	95	1e-195
NEF18E	yagV/ecpE	CFA/I fimbrial chaperone	Adherence	94	97	1e-133
NEF18E	yagW/ecpD	CFA/I fimbrial minor adhesin	Adherence	100	98	0
NEF18E	yagX/ecpC	CFA/I fimbrial subunit C usher protein	Adherence	100	99	0
NEF18E	yagY/ecpB	CFA/I fimbrial auxiliary subunit	Adherence	100	98	1e-122
NEF18E	yagZ/ecpA	CFA/I fimbrial major subunit	Adherence	100	99	1e-105
NEF18E	ykgK/ecpR	Transcriptional regulator EcpR	Adherence	100	97	1e-108
NEF19E1	cheY	Chemotaxis regulator - transmits chemoreceptor signals to flagellar motor components CheY	Chemotaxis	100	91	1e-61
NEF19E1	csgD	Transcriptional regulator CsgD for 2nd curli operon	Adherence	100	93	1e-115
NEF19E1	csgG	Curli production assembly/transport component CsgG	Adherence,Fimbrial	100	96	1e-150
NEF19E1	entA	2,3-dihydro-2,3-dihydroxybenzoate dehydrogenase (EC 1.3.1.28) [enterobactin] siderophore @ 2,3-dihydro-2,3-dihydroxybenzoate dehydrogenase (EC 1.3.1.28) of siderophore biosynthesis	Iron uptake,Siderophore	100	97	1e-135
NEF19E1	entB	Isochorismatase (EC 3.3.2.1) [enterobactin] siderophore / Apo-aryl carrier domain of EntB @ Isochorismatase (EC 3.3.2.1) of siderophore biosynthesis	Iron uptake,Siderophore	100	99	1e-167
NEF19E1	entC	Isochorismate synthase (EC 5.4.4.2) @ Isochorismate synthase (EC 5.4.4.2) [enterobactin] siderophore @ Isochorismate synthase (EC 5.4.4.2) of siderophore biosynthesis	Iron uptake,Siderophore	98	99	1e-224
NEF19E1	entE	2,3-dihydroxybenzoate-AMP ligase (EC 2.7.7.58) [enterobactin] siderophore @ 2,3-dihydroxybenzoate-AMP ligase (EC 2.7.7.58) of siderophore biosynthesis	Iron uptake,Siderophore	100	98	0
NEF19E1	entF	Enterobactin synthetase component F, serine activating enzyme (EC 2.7.7.-)	Iron uptake,Siderophore	99	96	0
NEF19E1	entS	Enterobactin exporter EntS	Iron uptake	100	99	1e-234
NEF19E1	espX1	hypothetical protein	Type III secretion system effector	100	91	1e-261
NEF19E1	espX5	Uncharacterized protein YjcF	Type III secretion system effector	100	92	1e-235
NEF19E1	fdeC	Putative adhesin	Adherence,Autotransporter,Type Ve	92	93	0
NEF19E1	fepA	TonB-dependent receptor; Outer membrane receptor for ferric enterobactin and colicins B, D	Iron uptake,Siderophore	100	99	0
NEF19E1	fepB	Ferric enterobactin-binding periplasmic protein FepB (TC 3.A.1.14.2)	Iron uptake,Siderophore	100	99	1e-176
NEF19E1	fepC	Ferric enterobactin transport ATP-binding protein FepC (TC 3.A.1.14.2)	Iron uptake,Siderophore	99	99	1e-153
NEF19E1	fepD	Ferric enterobactin transport system permease protein FepD (TC 3.A.1.14.2)	Iron uptake,Siderophore	98	99	1e-179
NEF19E1	fepG	Ferric enterobactin transport system permease protein FepG (TC 3.A.1.14.2)	Iron uptake,Siderophore	100	97	1e-179
NEF19E1	fes	Enterobactin esterase	Iron uptake	100	96	1e-241
NEF19E1	fimA	Type-1 fimbrial protein, A chain	Adherence,Invasion	90	92	1e-88
NEF19E1	fimB	Type 1 fimbriae regulatory protein FimB	Adherence,Invasion	100	99	1e-117
NEF19E1	fimC	Chaperone protein FimC	Adherence,Invasion	100	98	1e-131
NEF19E1	fimD	Outer membrane usher protein FimD	Adherence,Invasion	100	99	0
NEF19E1	fimE	Type 1 fimbriae regulatory protein FimE	Adherence,Invasion	100	100	1e-113
NEF19E1	fimF	Protein FimF (regulates length and adhesion of type 1 fimbriae)	Adherence,Invasion	99	97	2e-95
NEF19E1	fimG	Protein FimG (regulates length and adhesion of type 1 fimbriae)	Adherence,Invasion	100	97	6e-87
NEF19E1	fimH	Protein FimH (regulates length and adhesion of type 1 fimbriae, and mediates mannose binding)	Adherence,Invasion	99	99	1e-172
NEF19E1	fimI	Fimbrin-like protein FimI	Adherence,Invasion	92	98	2e-91
NEF19E1	gspE	General secretion pathway protein E	Secretion system,Type II secretion system	100	98	1e-278
NEF19E1	gspF	General secretion pathway protein F	Secretion system,Type II secretion system	100	97	1e-213
NEF19E1	gspG	General secretion pathway protein G	Secretion system,Type II secretion system	100	99	1e-82
NEF19E1	gspH	General secretion pathway protein H	Secretion system,Type II secretion system	100	95	3e-92
NEF19E1	gspI	General secretion pathway protein I	Secretion system,Type II secretion system	100	93	7e-59
NEF19E1	gspJ	General secretion pathway protein J	Secretion system,Type II secretion system	100	98	1e-104
NEF19E1	gspK	General secretion pathway protein K	Secretion system,Type II secretion system	100	98	1e-180
NEF19E1	iroB	Glycosyltransferase IroB	Iron uptake	95	99	1e-219
NEF19E1	iroC	ABC transporter protein IroC	Iron uptake	97	99	0
NEF19E1	iroD	Trilactone hydrolase IroD	Iron uptake	100	99	1e-242
NEF19E1	iroE	Periplasmic esterase IroE	Iron uptake	100	99	1e-187
NEF19E1	iroN	Outer Membrane Siderophore Receptor IroN	Iron uptake,Siderophore receptor	100	98	0
NEF19E1	ompA	Outer membrane protein A precursor	Invasion,Serum resistance	100	95	1e-195
NEF19E1	yagV/ecpE	CFA/I fimbrial chaperone	Adherence	94	97	1e-133
NEF19E1	yagW/ecpD	CFA/I fimbrial minor adhesin	Adherence	100	98	0
NEF19E1	yagX/ecpC	CFA/I fimbrial subunit C usher protein	Adherence	100	99	0
NEF19E1	yagY/ecpB	CFA/I fimbrial auxiliary subunit	Adherence	100	98	1e-122
NEF19E1	yagZ/ecpA	CFA/I fimbrial major subunit	Adherence	100	100	1e-106
NEF19E1	ykgK/ecpR	Transcriptional regulator EcpR	Adherence	91	98	3e-98
NEM12E	cheY	Chemotaxis regulator - transmits chemoreceptor signals to flagellar motor components CheY	Chemotaxis	100	91	1e-61
NEM12E	csgD	Transcriptional regulator CsgD for 2nd curli operon	Adherence	100	92	1e-114
NEM12E	csgG	Curli production assembly/transport component CsgG	Adherence,Fimbrial	94	97	1e-143
NEM12E	entA	2,3-dihydro-2,3-dihydroxybenzoate dehydrogenase (EC 1.3.1.28) [enterobactin] siderophore @ 2,3-dihydro-2,3-dihydroxybenzoate dehydrogenase (EC 1.3.1.28) of siderophore biosynthesis	Iron uptake,Siderophore	100	98	1e-135
NEM12E	entB	Isochorismatase (EC 3.3.2.1) [enterobactin] siderophore / Apo-aryl carrier domain of EntB @ Isochorismatase (EC 3.3.2.1) of siderophore biosynthesis	Iron uptake,Siderophore	100	99	1e-167
NEM12E	entC	Isochorismate synthase (EC 5.4.4.2) @ Isochorismate synthase (EC 5.4.4.2) [enterobactin] siderophore @ Isochorismate synthase (EC 5.4.4.2) of siderophore biosynthesis	Iron uptake,Siderophore	98	99	1e-224
NEM12E	entD	4'-phosphopantetheinyl transferase (EC 2.7.8.-) [enterobactin] siderophore	Iron uptake,Siderophore	96	95	1e-134
NEM12E	entE	2,3-dihydroxybenzoate-AMP ligase (EC 2.7.7.58) [enterobactin] siderophore @ 2,3-dihydroxybenzoate-AMP ligase (EC 2.7.7.58) of siderophore biosynthesis	Iron uptake,Siderophore	100	99	1e-312
NEM12E	entF	Enterobactin synthetase component F, serine activating enzyme (EC 2.7.7.-)	Iron uptake,Siderophore	99	97	0.0
NEM12E	entS	Enterobactin exporter EntS	Iron uptake	100	99	1e-233
NEM12E	espL4	Ankyrin-repeat protein A	Type III secretion system effector	100	96	0.0
NEM12E	espX5	Uncharacterized protein YjcF	Type III secretion system effector	100	95	1e-243
NEM12E	fepA	TonB-dependent receptor; Outer membrane receptor for ferric enterobactin and colicins B, D	Iron uptake,Siderophore	100	99	0.0
NEM12E	fepB	Ferric enterobactin-binding periplasmic protein FepB (TC 3.A.1.14.2)	Iron uptake,Siderophore	100	100	1e-178
NEM12E	fepC	Ferric enterobactin transport ATP-binding protein FepC (TC 3.A.1.14.2)	Iron uptake,Siderophore	99	99	1e-153
NEM12E	fepD	Ferric enterobactin transport system permease protein FepD (TC 3.A.1.14.2)	Iron uptake,Siderophore	98	99	1e-179
NEM12E	fepG	Ferric enterobactin transport system permease protein FepG (TC 3.A.1.14.2)	Iron uptake,Siderophore	100	97	1e-178
NEM12E	fes	Enterobactin esterase	Iron uptake	100	95	1e-240
NEM12E	fimA	Type-1 fimbrial protein, A chain	Adherence,Invasion	90	90	4e-85
NEM12E	fimB	Type 1 fimbriae regulatory protein FimB	Adherence,Invasion	100	99	1e-117
NEM12E	fimC	Chaperone protein FimC	Adherence,Invasion	100	99	1e-133
NEM12E	fimD	Outer membrane usher protein FimD	Adherence,Invasion	100	99	0.0
NEM12E	fimE	Type 1 fimbriae regulatory protein FimE	Adherence,Invasion	100	100	1e-113
NEM12E	fimF	Protein FimF (regulates length and adhesion of type 1 fimbriae)	Adherence,Invasion	99	98	3e-96
NEM12E	fimG	Protein FimG (regulates length and adhesion of type 1 fimbriae)	Adherence,Invasion	100	98	1e-88
NEM12E	fimH	Protein FimH (regulates length and adhesion of type 1 fimbriae, and mediates mannose binding)	Adherence,Invasion	99	98	1e-171
NEM12E	fimI	Fimbrin-like protein FimI	Adherence,Invasion	92	97	5e-91
NEM12E	fyuA	iron aquisition outermembrane yersiniabactin receptor (FyuA,Psn,pesticin receptor) @ Outer membrane receptor for ferric siderophore	Iron uptake,Siderophore	100	99	0.0
NEM12E	irp1	iron aquisition yersiniabactin synthesis enzyme (Irp1,polyketide synthetase) @ Siderophore biosynthesis non-ribosomal peptide synthetase modules	Iron uptake,Siderophore	100	99	0.0
NEM12E	irp2	iron aquisition yersiniabactin synthesis enzyme (Irp2) @ Siderophore biosynthesis non-ribosomal peptide synthetase modules	Iron uptake,Siderophore	100	99	0.0
NEM12E	ompA	Outer membrane protein A precursor	Invasion,Serum resistance	100	99	1e-203
NEM12E	yagV/ecpE	CFA/I fimbrial chaperone	Adherence	94	97	1e-131
NEM12E	yagX/ecpC	CFA/I fimbrial subunit C usher protein	Adherence	100	99	0.0
NEM12E	yagY/ecpB	CFA/I fimbrial auxiliary subunit	Adherence	100	98	1e-122
NEM12E	yagZ/ecpA	CFA/I fimbrial major subunit	Adherence	100	100	1e-106
NEM12E	ybtA	iron aquisition regulator (YbtA,AraC-like,required for transcription of FyuA/psn,Irp2)	Iron uptake,Siderophore	100	99	1e-186
NEM12E	ybtE	iron aquisition 2,3-dihydroxybenzoate-AMP ligase (EC 2.7.7.58,Irp5) @ 2,3-dihydroxybenzoate-AMP ligase (EC 2.7.7.58) of siderophore biosynthesis	Iron uptake,Siderophore	100	100	1e-306
NEM12E	ybtP	Iron siderophore ABC transporter, permease/ATP-binding protein YbtP	Iron uptake,Siderophore	95	99	0.0
NEM12E	ybtQ	Iron siderophore ABC transporter, permease/ATP-binding protein YbtQ	Iron uptake,Siderophore	100	99	0.0
NEM12E	ybtS	Salicylate synthetase (EC 5.4.4.2)(EC 4.2.99.21) @ Salicylate synthetase (EC 5.4.4.2)(EC 4.2.99.21) of siderophore biosynthesis	Iron uptake,Siderophore	100	99	1e-252
NEM12E	ybtT	Iron aquisition yersiniabactin synthesis enzyme YbtT @ Thioesterase in siderophore biosynthesis gene cluster	Iron uptake,Siderophore	100	99	1e-158
NEM12E	ybtU	Yersiniabactin synthetase, thiazolinyl reductase component Irp3 @ Thiazolinyl imide reductase in siderophore biosynthesis gene cluster	Iron uptake,Siderophore	100	100	1e-221
NEM12E	ybtX	Putative signal transducer	Iron uptake,Siderophore	100	99	1e-238
NEM12E	ykgK/ecpR	Transcriptional regulator EcpR	Adherence	91	97	4e-97
NEM13E2	cheY	Chemotaxis regulator - transmits chemoreceptor signals to flagellar motor components CheY	Chemotaxis	100	91	1e-61
NEM13E2	csgD	Transcriptional regulator CsgD for 2nd curli operon	Adherence	100	93	1e-115
NEM13E2	csgG	Curli production assembly/transport component CsgG	Adherence,Fimbrial	100	96	1e-150
NEM13E2	entA	2,3-dihydro-2,3-dihydroxybenzoate dehydrogenase (EC 1.3.1.28) [enterobactin] siderophore @ 2,3-dihydro-2,3-dihydroxybenzoate dehydrogenase (EC 1.3.1.28) of siderophore biosynthesis	Iron uptake,Siderophore	100	97	1e-135
NEM13E2	entB	Isochorismatase (EC 3.3.2.1) [enterobactin] siderophore / Apo-aryl carrier domain of EntB @ Isochorismatase (EC 3.3.2.1) of siderophore biosynthesis	Iron uptake,Siderophore	100	98	1e-166
NEM13E2	entC	Isochorismate synthase (EC 5.4.4.2) @ Isochorismate synthase (EC 5.4.4.2) [enterobactin] siderophore @ Isochorismate synthase (EC 5.4.4.2) of siderophore biosynthesis	Iron uptake,Siderophore	98	99	1e-224
NEM13E2	entD	4'-phosphopantetheinyl transferase (EC 2.7.8.-) [enterobactin] siderophore	Iron uptake,Siderophore	96	95	1e-134
NEM13E2	entE	2,3-dihydroxybenzoate-AMP ligase (EC 2.7.7.58) [enterobactin] siderophore @ 2,3-dihydroxybenzoate-AMP ligase (EC 2.7.7.58) of siderophore biosynthesis	Iron uptake,Siderophore	100	98	1e-311
NEM13E2	entF	Enterobactin synthetase component F, serine activating enzyme (EC 2.7.7.-)	Iron uptake,Siderophore	99	96	0.0
NEM13E2	entS	Enterobactin exporter EntS	Iron uptake	100	99	1e-234
NEM13E2	espX5	Uncharacterized protein YjcF	Type III secretion system effector	100	93	1e-238
NEM13E2	fdeC	Putative adhesin	Adherence,Autotransporter,Type Ve	92	93	0.0
NEM13E2	fepA	TonB-dependent receptor; Outer membrane receptor for ferric enterobactin and colicins B, D	Iron uptake,Siderophore	100	99	0.0
NEM13E2	fepB	Ferric enterobactin-binding periplasmic protein FepB (TC 3.A.1.14.2)	Iron uptake,Siderophore	100	99	1e-177
NEM13E2	fepC	Ferric enterobactin transport ATP-binding protein FepC (TC 3.A.1.14.2)	Iron uptake,Siderophore	99	99	1e-153
NEM13E2	fepD	Ferric enterobactin transport system permease protein FepD (TC 3.A.1.14.2)	Iron uptake,Siderophore	98	99	1e-179
NEM13E2	fepG	Ferric enterobactin transport system permease protein FepG (TC 3.A.1.14.2)	Iron uptake,Siderophore	100	96	1e-177
NEM13E2	fes	Enterobactin esterase	Iron uptake	100	96	1e-241
NEM13E2	fimA	Type-1 fimbrial protein, A chain	Adherence,Invasion	90	90	4e-85
NEM13E2	fimB	Type 1 fimbriae regulatory protein FimB	Adherence,Invasion	100	99	1e-117
NEM13E2	fimC	Chaperone protein FimC	Adherence,Invasion	100	98	1e-133
NEM13E2	fimD	Outer membrane usher protein FimD	Adherence,Invasion	100	99	0.0
NEM13E2	fimE	Type 1 fimbriae regulatory protein FimE	Adherence,Invasion	100	100	1e-113
NEM13E2	fimF	Protein FimF (regulates length and adhesion of type 1 fimbriae)	Adherence,Invasion	99	97	9e-95
NEM13E2	fimG	Protein FimG (regulates length and adhesion of type 1 fimbriae)	Adherence,Invasion	100	98	1e-88
NEM13E2	fimH	Protein FimH (regulates length and adhesion of type 1 fimbriae, and mediates mannose binding)	Adherence,Invasion	99	99	1e-172
NEM13E2	fimI	Fimbrin-like protein FimI	Adherence,Invasion	92	97	7e-91
NEM13E2	gspE	General secretion pathway protein E	Secretion system,Type II secretion system	100	98	1e-278
NEM13E2	gspF	General secretion pathway protein F	Secretion system,Type II secretion system	100	96	1e-213
NEM13E2	gspG	General secretion pathway protein G	Secretion system,Type II secretion system	100	99	1e-82
NEM13E2	gspH	General secretion pathway protein H	Secretion system,Type II secretion system	100	95	3e-92
NEM13E2	gspI	General secretion pathway protein I	Secretion system,Type II secretion system	100	93	7e-59
NEM13E2	gspJ	General secretion pathway protein J	Secretion system,Type II secretion system	98	98	1e-103
NEM13E2	gspK	General secretion pathway protein K	Secretion system,Type II secretion system	100	98	1e-179
NEM13E2	ompA	Outer membrane protein A precursor	Invasion,Serum resistance	100	95	1e-195
NEM13E2	yagV/ecpE	CFA/I fimbrial chaperone	Adherence	94	97	1e-132
NEM13E2	yagW/ecpD	CFA/I fimbrial minor adhesin	Adherence	100	98	0.0
NEM13E2	yagX/ecpC	CFA/I fimbrial subunit C usher protein	Adherence	100	99	0.0
NEM13E2	yagY/ecpB	CFA/I fimbrial auxiliary subunit	Adherence	100	98	1e-122
NEM13E2	yagZ/ecpA	CFA/I fimbrial major subunit	Adherence	100	100	1e-106
NEM13E2	ykgK/ecpR	Transcriptional regulator EcpR	Adherence	91	98	3e-98
NEM14E	cheY	Chemotaxis regulator - transmits chemoreceptor signals to flagellar motor components CheY	Chemotaxis	100	91	1e-61
NEM14E	csgD	Transcriptional regulator CsgD for 2nd curli operon	Adherence	100	92	1e-115
NEM14E	csgG	Curli production assembly/transport component CsgG	Adherence,Fimbrial	100	96	1e-150
NEM14E	entA	2,3-dihydro-2,3-dihydroxybenzoate dehydrogenase (EC 1.3.1.28) [enterobactin] siderophore @ 2,3-dihydro-2,3-dihydroxybenzoate dehydrogenase (EC 1.3.1.28) of siderophore biosynthesis	Iron uptake,Siderophore	100	98	1e-136
NEM14E	entB	Isochorismatase (EC 3.3.2.1) [enterobactin] siderophore / Apo-aryl carrier domain of EntB @ Isochorismatase (EC 3.3.2.1) of siderophore biosynthesis	Iron uptake,Siderophore	100	99	1e-167
NEM14E	entC	Isochorismate synthase (EC 5.4.4.2) @ Isochorismate synthase (EC 5.4.4.2) [enterobactin] siderophore @ Isochorismate synthase (EC 5.4.4.2) of siderophore biosynthesis	Iron uptake,Siderophore	98	99	1e-224
NEM14E	entD	4'-phosphopantetheinyl transferase (EC 2.7.8.-) [enterobactin] siderophore	Iron uptake,Siderophore	96	95	1e-134
NEM14E	entE	2,3-dihydroxybenzoate-AMP ligase (EC 2.7.7.58) [enterobactin] siderophore @ 2,3-dihydroxybenzoate-AMP ligase (EC 2.7.7.58) of siderophore biosynthesis	Iron uptake,Siderophore	100	98	0
NEM14E	entF	Enterobactin synthetase component F, serine activating enzyme (EC 2.7.7.-)	Iron uptake,Siderophore	99	96	0
NEM14E	entS	Enterobactin exporter EntS	Iron uptake	99	99	1e-233
NEM14E	espX5	Uncharacterized protein YjcF	Type III secretion system effector	100	95	1e-244
NEM14E	fepA	TonB-dependent receptor; Outer membrane receptor for ferric enterobactin and colicins B, D	Iron uptake,Siderophore	100	99	0
NEM14E	fepB	Ferric enterobactin-binding periplasmic protein FepB (TC 3.A.1.14.2)	Iron uptake,Siderophore	100	99	1e-177
NEM14E	fepC	Ferric enterobactin transport ATP-binding protein FepC (TC 3.A.1.14.2)	Iron uptake,Siderophore	99	99	1e-153
NEM14E	fepD	Ferric enterobactin transport system permease protein FepD (TC 3.A.1.14.2)	Iron uptake,Siderophore	98	99	1e-178
NEM14E	fepG	Ferric enterobactin transport system permease protein FepG (TC 3.A.1.14.2)	Iron uptake,Siderophore	100	97	1e-178
NEM14E	fes	Enterobactin esterase	Iron uptake	100	95	1e-239
NEM14E	fimA	Type-1 fimbrial protein, A chain	Adherence,Invasion	90	90	2e-85
NEM14E	fimB	Type 1 fimbriae regulatory protein FimB	Adherence,Invasion	100	99	1e-116
NEM14E	fimC	Chaperone protein FimC	Adherence,Invasion	100	99	1e-133
NEM14E	fimD	Outer membrane usher protein FimD	Adherence,Invasion	100	99	0
NEM14E	fimE	Type 1 fimbriae regulatory protein FimE	Adherence,Invasion	100	100	1e-113
NEM14E	fimF	Protein FimF (regulates length and adhesion of type 1 fimbriae)	Adherence,Invasion	99	99	2e-96
NEM14E	fimG	Protein FimG (regulates length and adhesion of type 1 fimbriae)	Adherence,Invasion	100	98	4e-88
NEM14E	fimH	Protein FimH (regulates length and adhesion of type 1 fimbriae, and mediates mannose binding)	Adherence,Invasion	99	99	1e-172
NEM14E	fimI	Fimbrin-like protein FimI	Adherence,Invasion	92	96	2e-90
NEM14E	ompA	Outer membrane protein A precursor	Invasion,Serum resistance	100	95	1e-195
NEM15E	cheY	Chemotaxis regulator - transmits chemoreceptor signals to flagellar motor components CheY	Chemotaxis	100	91	1e-61
NEM15E	csgD	Transcriptional regulator CsgD for 2nd curli operon	Adherence	100	92	1e-115
NEM15E	csgG	Curli production assembly/transport component CsgG	Adherence,Fimbrial	100	96	1e-150
NEM15E	entA	2,3-dihydro-2,3-dihydroxybenzoate dehydrogenase (EC 1.3.1.28) [enterobactin] siderophore @ 2,3-dihydro-2,3-dihydroxybenzoate dehydrogenase (EC 1.3.1.28) of siderophore biosynthesis	Iron uptake,Siderophore	100	98	1e-135
NEM15E	entB	Isochorismatase (EC 3.3.2.1) [enterobactin] siderophore / Apo-aryl carrier domain of EntB @ Isochorismatase (EC 3.3.2.1) of siderophore biosynthesis	Iron uptake,Siderophore	100	99	1e-166
NEM15E	entC	Isochorismate synthase (EC 5.4.4.2) @ Isochorismate synthase (EC 5.4.4.2) [enterobactin] siderophore @ Isochorismate synthase (EC 5.4.4.2) of siderophore biosynthesis	Iron uptake,Siderophore	98	99	1e-224
NEM15E	entD	4'-phosphopantetheinyl transferase (EC 2.7.8.-) [enterobactin] siderophore	Iron uptake,Siderophore	96	95	1e-133
NEM15E	entE	2,3-dihydroxybenzoate-AMP ligase (EC 2.7.7.58) [enterobactin] siderophore @ 2,3-dihydroxybenzoate-AMP ligase (EC 2.7.7.58) of siderophore biosynthesis	Iron uptake,Siderophore	100	99	1e-312
NEM15E	entF	Enterobactin synthetase component F, serine activating enzyme (EC 2.7.7.-)	Iron uptake,Siderophore	99	97	0.0
NEM15E	entS	Enterobactin exporter EntS	Iron uptake	100	99	1e-232
NEM15E	fdeC	Putative adhesin	Adherence,Autotransporter,Type Ve	99	94	0.0
NEM15E	fepA	TonB-dependent receptor; Outer membrane receptor for ferric enterobactin and colicins B, D	Iron uptake,Siderophore	100	99	0.0
NEM15E	fepB	Ferric enterobactin-binding periplasmic protein FepB (TC 3.A.1.14.2)	Iron uptake,Siderophore	100	100	1e-178
NEM15E	fepC	Ferric enterobactin transport ATP-binding protein FepC (TC 3.A.1.14.2)	Iron uptake,Siderophore	99	99	1e-153
NEM15E	fepD	Ferric enterobactin transport system permease protein FepD (TC 3.A.1.14.2)	Iron uptake,Siderophore	98	99	1e-179
NEM15E	fepG	Ferric enterobactin transport system permease protein FepG (TC 3.A.1.14.2)	Iron uptake,Siderophore	100	96	1e-176
NEM15E	fes	Enterobactin esterase	Iron uptake	100	95	1e-239
NEM15E	fimG	Protein FimG (regulates length and adhesion of type 1 fimbriae)	Adherence,Invasion	92	99	6e-81
NEM15E	fimH	Protein FimH (regulates length and adhesion of type 1 fimbriae, and mediates mannose binding)	Adherence,Invasion	99	99	1e-172
NEM15E	gspE	General secretion pathway protein E	Secretion system,Type II secretion system	100	98	1e-278
NEM15E	gspF	General secretion pathway protein F	Secretion system,Type II secretion system	100	96	1e-212
NEM15E	gspG	General secretion pathway protein G	Secretion system,Type II secretion system	100	98	3e-82
NEM15E	gspH	General secretion pathway protein H	Secretion system,Type II secretion system	100	95	8e-92
NEM15E	gspI	General secretion pathway protein I	Secretion system,Type II secretion system	100	94	4e-59
NEM15E	gspJ	General secretion pathway protein J	Secretion system,Type II secretion system	98	98	1e-102
NEM15E	gspK	General secretion pathway protein K	Secretion system,Type II secretion system	100	98	1e-180
NEM15E	ompA	Outer membrane protein A precursor	Invasion,Serum resistance	100	99	1e-203
NEM15E	yagV/ecpE	CFA/I fimbrial chaperone	Adherence	94	97	1e-133
NEM15E	yagW/ecpD	CFA/I fimbrial minor adhesin	Adherence	100	99	0.0
NEM15E	yagX/ecpC	CFA/I fimbrial subunit C usher protein	Adherence	100	99	0.0
NEM15E	yagY/ecpB	CFA/I fimbrial auxiliary subunit	Adherence	100	98	1e-122
NEM15E	yagZ/ecpA	CFA/I fimbrial major subunit	Adherence	100	99	1e-105
NEM15E	ykgK/ecpR	Transcriptional regulator EcpR	Adherence	91	97	1e-97
NEM16E	cheY	Chemotaxis regulator - transmits chemoreceptor signals to flagellar motor components CheY	Chemotaxis	100	91	1e-61
NEM16E	csgD	Transcriptional regulator CsgD for 2nd curli operon	Adherence	100	92	1e-114
NEM16E	csgG	Curli production assembly/transport component CsgG	Adherence,Fimbrial	100	96	1e-150
NEM16E	entA	2,3-dihydro-2,3-dihydroxybenzoate dehydrogenase (EC 1.3.1.28) [enterobactin] siderophore @ 2,3-dihydro-2,3-dihydroxybenzoate dehydrogenase (EC 1.3.1.28) of siderophore biosynthesis	Iron uptake,Siderophore	100	97	1e-135
NEM16E	entB	Isochorismatase (EC 3.3.2.1) [enterobactin] siderophore / Apo-aryl carrier domain of EntB @ Isochorismatase (EC 3.3.2.1) of siderophore biosynthesis	Iron uptake,Siderophore	100	99	1e-167
NEM16E	entC	Isochorismate synthase (EC 5.4.4.2) @ Isochorismate synthase (EC 5.4.4.2) [enterobactin] siderophore @ Isochorismate synthase (EC 5.4.4.2) of siderophore biosynthesis	Iron uptake,Siderophore	98	99	1e-224
NEM16E	entD	4'-phosphopantetheinyl transferase (EC 2.7.8.-) [enterobactin] siderophore	Iron uptake,Siderophore	96	95	1e-134
NEM16E	entE	2,3-dihydroxybenzoate-AMP ligase (EC 2.7.7.58) [enterobactin] siderophore @ 2,3-dihydroxybenzoate-AMP ligase (EC 2.7.7.58) of siderophore biosynthesis	Iron uptake,Siderophore	100	98	1e-311
NEM16E	entF	Enterobactin synthetase component F, serine activating enzyme (EC 2.7.7.-)	Iron uptake,Siderophore	99	97	0.0
NEM16E	entS	Enterobactin exporter EntS	Iron uptake	100	99	1e-233
NEM16E	espL4	Ankyrin-repeat protein A	Type III secretion system effector	100	96	0.0
NEM16E	espX5	Uncharacterized protein YjcF	Type III secretion system effector	100	95	1e-243
NEM16E	fepA	TonB-dependent receptor; Outer membrane receptor for ferric enterobactin and colicins B, D	Iron uptake,Siderophore	100	99	0.0
NEM16E	fepB	Ferric enterobactin-binding periplasmic protein FepB (TC 3.A.1.14.2)	Iron uptake,Siderophore	100	100	1e-178
NEM16E	fepC	Ferric enterobactin transport ATP-binding protein FepC (TC 3.A.1.14.2)	Iron uptake,Siderophore	99	99	1e-153
NEM16E	fepD	Ferric enterobactin transport system permease protein FepD (TC 3.A.1.14.2)	Iron uptake,Siderophore	98	99	1e-179
NEM16E	fepG	Ferric enterobactin transport system permease protein FepG (TC 3.A.1.14.2)	Iron uptake,Siderophore	100	97	1e-178
NEM16E	fes	Enterobactin esterase	Iron uptake	100	95	1e-240
NEM16E	fimF	Protein FimF (regulates length and adhesion of type 1 fimbriae)	Adherence,Invasion	99	98	8e-96
NEM16E	fimG	Protein FimG (regulates length and adhesion of type 1 fimbriae)	Adherence,Invasion	100	97	6e-87
NEM16E	fimH	Protein FimH (regulates length and adhesion of type 1 fimbriae, and mediates mannose binding)	Adherence,Invasion	99	97	1e-170
NEM16E	gtrA	Bactoprenol-linked glucose translocase	Endotoxin	100	90	4e-58
NEM16E	ompA	Outer membrane protein A precursor	Invasion,Serum resistance	100	99	1e-203
NEM16E	yagV/ecpE	CFA/I fimbrial chaperone	Adherence	94	97	1e-132
NEM16E	yagW/ecpD	CFA/I fimbrial minor adhesin	Adherence	100	99	0.0
NEM16E	yagX/ecpC	CFA/I fimbrial subunit C usher protein	Adherence	100	99	0.0
NEM16E	yagY/ecpB	CFA/I fimbrial auxiliary subunit	Adherence	100	98	1e-122
NEM16E	yagZ/ecpA	CFA/I fimbrial major subunit	Adherence	100	100	1e-106
NEM17E1	afaB-VIII	Chaperone protein psaB precursor	Adherence	100	98	1e-144
NEM17E1	afaC-VIII	Outer membrane usher protein SafC	Adherence	100	98	0
NEM17E1	afaD-VIII	Putative fimbrial structural subunit	Adherence	100	100	3e-76
NEM17E1	afaE-VIII	hypothetical protein	Adherence	100	92	6e-90
NEM17E1	cheY	Chemotaxis regulator - transmits chemoreceptor signals to flagellar motor components CheY	Chemotaxis	100	91	1e-61
NEM17E1	csgD	Transcriptional regulator CsgD for 2nd curli operon	Adherence	100	93	1e-115
NEM17E1	csgG	Curli production assembly/transport component CsgG	Adherence,Fimbrial	100	96	1e-150
NEM17E1	entA	2,3-dihydro-2,3-dihydroxybenzoate dehydrogenase (EC 1.3.1.28) [enterobactin] siderophore @ 2,3-dihydro-2,3-dihydroxybenzoate dehydrogenase (EC 1.3.1.28) of siderophore biosynthesis	Iron uptake,Siderophore	100	98	1e-135
NEM17E1	entB	Isochorismatase (EC 3.3.2.1) [enterobactin] siderophore / Apo-aryl carrier domain of EntB @ Isochorismatase (EC 3.3.2.1) of siderophore biosynthesis	Iron uptake,Siderophore	100	98	1e-165
NEM17E1	entC	Isochorismate synthase (EC 5.4.4.2) @ Isochorismate synthase (EC 5.4.4.2) [enterobactin] siderophore @ Isochorismate synthase (EC 5.4.4.2) of siderophore biosynthesis	Iron uptake,Siderophore	98	99	1e-224
NEM17E1	entE	2,3-dihydroxybenzoate-AMP ligase (EC 2.7.7.58) [enterobactin] siderophore @ 2,3-dihydroxybenzoate-AMP ligase (EC 2.7.7.58) of siderophore biosynthesis	Iron uptake,Siderophore	100	98	0
NEM17E1	entF	Enterobactin synthetase component F, serine activating enzyme (EC 2.7.7.-)	Iron uptake,Siderophore	99	96	0
NEM17E1	entS	Enterobactin exporter EntS	Iron uptake	100	99	1e-234
NEM17E1	espX1	hypothetical protein	Type III secretion system effector	99	91	1e-260
NEM17E1	espX5	Uncharacterized protein YjcF	Type III secretion system effector	100	92	1e-235
NEM17E1	fdeC	Putative adhesin	Adherence,Autotransporter,Type Ve	92	93	0
NEM17E1	fepA	TonB-dependent receptor; Outer membrane receptor for ferric enterobactin and colicins B, D	Iron uptake,Siderophore	100	99	0
NEM17E1	fepB	Ferric enterobactin-binding periplasmic protein FepB (TC 3.A.1.14.2)	Iron uptake,Siderophore	100	99	1e-176
NEM17E1	fepC	Ferric enterobactin transport ATP-binding protein FepC (TC 3.A.1.14.2)	Iron uptake,Siderophore	99	99	1e-153
NEM17E1	fepD	Ferric enterobactin transport system permease protein FepD (TC 3.A.1.14.2)	Iron uptake,Siderophore	98	99	1e-179
NEM17E1	fepG	Ferric enterobactin transport system permease protein FepG (TC 3.A.1.14.2)	Iron uptake,Siderophore	100	97	1e-178
NEM17E1	fes	Enterobactin esterase	Iron uptake	100	96	1e-241
NEM17E1	fimA	Type-1 fimbrial protein, A chain	Adherence,Invasion	90	92	3e-88
NEM17E1	fimB	Type 1 fimbriae regulatory protein FimB	Adherence,Invasion	100	99	1e-117
NEM17E1	fimC	Chaperone protein FimC	Adherence,Invasion	100	99	1e-133
NEM17E1	fimD	Outer membrane usher protein FimD	Adherence,Invasion	100	99	0
NEM17E1	fimE	Type 1 fimbriae regulatory protein FimE	Adherence,Invasion	100	100	1e-113
NEM17E1	fimF	Protein FimF (regulates length and adhesion of type 1 fimbriae)	Adherence,Invasion	99	98	6e-96
NEM17E1	fimG	Protein FimG (regulates length and adhesion of type 1 fimbriae)	Adherence,Invasion	100	97	2e-87
NEM17E1	fimH	Protein FimH (regulates length and adhesion of type 1 fimbriae, and mediates mannose binding)	Adherence,Invasion	99	98	1e-171
NEM17E1	fyuA	iron aquisition outermembrane yersiniabactin receptor (FyuA,Psn,pesticin receptor) @ Outer membrane receptor for ferric siderophore	Iron uptake,Siderophore	100	99	0
NEM17E1	gspE	General secretion pathway protein E	Secretion system,Type II secretion system	100	97	1e-277
NEM17E1	gspF	General secretion pathway protein F	Secretion system,Type II secretion system	100	97	1e-213
NEM17E1	gspG	General secretion pathway protein G	Secretion system,Type II secretion system	100	99	1e-82
NEM17E1	gspH	General secretion pathway protein H	Secretion system,Type II secretion system	100	94	1e-91
NEM17E1	gspI	General secretion pathway protein I	Secretion system,Type II secretion system	100	93	7e-59
NEM17E1	gspJ	General secretion pathway protein J	Secretion system,Type II secretion system	100	97	1e-103
NEM17E1	gspK	General secretion pathway protein K	Secretion system,Type II secretion system	100	97	1e-179
NEM17E1	iroB	Glycosyltransferase IroB	Iron uptake	95	99	1e-219
NEM17E1	iroC	ABC transporter protein IroC	Iron uptake	97	99	0
NEM17E1	iroD	Trilactone hydrolase IroD	Iron uptake	100	99	1e-241
NEM17E1	iroE	Periplasmic esterase IroE	Iron uptake	100	99	1e-187
NEM17E1	iroN	Outer Membrane Siderophore Receptor IroN	Iron uptake,Siderophore receptor	100	98	0
NEM17E1	irp1	iron aquisition yersiniabactin synthesis enzyme (Irp1,polyketide synthetase) @ Siderophore biosynthesis non-ribosomal peptide synthetase modules	Iron uptake,Siderophore	100	99	0
NEM17E1	irp2	iron aquisition yersiniabactin synthesis enzyme (Irp2) @ Siderophore biosynthesis non-ribosomal peptide synthetase modules	Iron uptake,Siderophore	100	99	0
NEM17E1	iucA	N(2)-citryl-N(6)-acetyl-N(6)-hydroxylysine synthase (EC 6.3.2.38), aerobactin biosynthesis protein IucA	Iron uptake,Siderophore	96	94	0
NEM17E1	iucB	N6-hydroxylysine O-acetyltransferase (EC 2.3.1.102), aerobactin biosynthesis protein IucB @ Siderophore synthetase small component, acetyltransferase	Iron uptake,Siderophore	100	96	1e-187
NEM17E1	iucC	Aerobactin synthase (EC 6.3.2.39), aerobactin biosynthesis protein IucC	Iron uptake,Siderophore	100	97	0
NEM17E1	iucD	L-lysine 6-monooxygenase [NADPH] (EC 1.14.13.59), aerobactin biosynthesis protein IucD @ Siderophore biosynthesis protein, monooxygenase	Iron uptake,Siderophore	95	98	1e-250
NEM17E1	iutA	Aerobactin siderophore receptor IutA @ TonB-dependent siderophore receptor	Iron uptake,Siderophore	96	90	0
NEM17E1	ompA	Outer membrane protein A precursor	Invasion,Serum resistance	100	95	1e-195
NEM17E1	yagV/ecpE	CFA/I fimbrial chaperone	Adherence	94	97	1e-133
NEM17E1	yagW/ecpD	CFA/I fimbrial minor adhesin	Adherence	100	98	0
NEM17E1	yagX/ecpC	CFA/I fimbrial subunit C usher protein	Adherence	100	99	0
NEM17E1	yagY/ecpB	CFA/I fimbrial auxiliary subunit	Adherence	100	98	1e-122
NEM17E1	yagZ/ecpA	CFA/I fimbrial major subunit	Adherence	100	99	1e-105
NEM17E1	ybtA	iron aquisition regulator (YbtA,AraC-like,required for transcription of FyuA/psn,Irp2)	Iron uptake,Siderophore	100	99	1e-187
NEM17E1	ybtE	iron aquisition 2,3-dihydroxybenzoate-AMP ligase (EC 2.7.7.58,Irp5) @ 2,3-dihydroxybenzoate-AMP ligase (EC 2.7.7.58) of siderophore biosynthesis	Iron uptake,Siderophore	100	99	1e-304
NEM17E1	ybtP	Iron siderophore ABC transporter, permease/ATP-binding protein YbtP	Iron uptake,Siderophore	95	99	0
NEM17E1	ybtQ	Iron siderophore ABC transporter, permease/ATP-binding protein YbtQ	Iron uptake,Siderophore	100	99	0
NEM17E1	ybtS	Salicylate synthetase (EC 5.4.4.2)(EC 4.2.99.21) @ Salicylate synthetase (EC 5.4.4.2)(EC 4.2.99.21) of siderophore biosynthesis	Iron uptake,Siderophore	100	100	1e-253
NEM17E1	ybtT	Iron aquisition yersiniabactin synthesis enzyme YbtT @ Thioesterase in siderophore biosynthesis gene cluster	Iron uptake,Siderophore	100	98	1e-157
NEM17E1	ybtU	Yersiniabactin synthetase, thiazolinyl reductase component Irp3 @ Thiazolinyl imide reductase in siderophore biosynthesis gene cluster	Iron uptake,Siderophore	100	99	1e-220
NEM17E1	ybtX	Putative signal transducer	Iron uptake,Siderophore	100	99	1e-241
NEM17E1	ykgK/ecpR	Transcriptional regulator EcpR	Adherence	100	97	1e-108
NEM18E	cheY	Chemotaxis regulator - transmits chemoreceptor signals to flagellar motor components CheY	Chemotaxis	100	91	1e-61
NEM18E	csgD	Transcriptional regulator CsgD for 2nd curli operon	Adherence	100	93	1e-115
NEM18E	csgG	Curli production assembly/transport component CsgG	Adherence,Fimbrial	100	96	1e-150
NEM18E	entA	2,3-dihydro-2,3-dihydroxybenzoate dehydrogenase (EC 1.3.1.28) [enterobactin] siderophore @ 2,3-dihydro-2,3-dihydroxybenzoate dehydrogenase (EC 1.3.1.28) of siderophore biosynthesis	Iron uptake,Siderophore	100	98	1e-135
NEM18E	entB	Isochorismatase (EC 3.3.2.1) [enterobactin] siderophore / Apo-aryl carrier domain of EntB @ Isochorismatase (EC 3.3.2.1) of siderophore biosynthesis	Iron uptake,Siderophore	100	99	1e-167
NEM18E	entC	Isochorismate synthase (EC 5.4.4.2) @ Isochorismate synthase (EC 5.4.4.2) [enterobactin] siderophore @ Isochorismate synthase (EC 5.4.4.2) of siderophore biosynthesis	Iron uptake,Siderophore	98	99	1e-224
NEM18E	entD	4'-phosphopantetheinyl transferase (EC 2.7.8.-) [enterobactin] siderophore	Iron uptake,Siderophore	96	95	1e-133
NEM18E	entE	2,3-dihydroxybenzoate-AMP ligase (EC 2.7.7.58) [enterobactin] siderophore @ 2,3-dihydroxybenzoate-AMP ligase (EC 2.7.7.58) of siderophore biosynthesis	Iron uptake,Siderophore	100	98	1e-309
NEM18E	entF	Enterobactin synthetase component F, serine activating enzyme (EC 2.7.7.-)	Iron uptake,Siderophore	100	96	0.0
NEM18E	entS	Enterobactin exporter EntS	Iron uptake	100	99	1e-233
NEM18E	espX5	Uncharacterized protein YjcF	Type III secretion system effector	100	95	1e-243
NEM18E	fdeC	Putative adhesin	Adherence,Autotransporter,Type Ve	99	94	0.0
NEM18E	fepA	TonB-dependent receptor; Outer membrane receptor for ferric enterobactin and colicins B, D	Iron uptake,Siderophore	100	99	0.0
NEM18E	fepB	Ferric enterobactin-binding periplasmic protein FepB (TC 3.A.1.14.2)	Iron uptake,Siderophore	100	100	1e-178
NEM18E	fepC	Ferric enterobactin transport ATP-binding protein FepC (TC 3.A.1.14.2)	Iron uptake,Siderophore	97	99	1e-150
NEM18E	fepD	Ferric enterobactin transport system permease protein FepD (TC 3.A.1.14.2)	Iron uptake,Siderophore	98	99	1e-179
NEM18E	fepG	Ferric enterobactin transport system permease protein FepG (TC 3.A.1.14.2)	Iron uptake,Siderophore	100	97	1e-178
NEM18E	fes	Enterobactin esterase	Iron uptake	100	95	1e-240
NEM18E	fimA	Type-1 fimbrial protein, A chain	Adherence,Invasion	90	90	4e-85
NEM18E	fimB	Type 1 fimbriae regulatory protein FimB	Adherence,Invasion	100	99	1e-117
NEM18E	fimC	Chaperone protein FimC	Adherence,Invasion	100	99	1e-133
NEM18E	fimD	Outer membrane usher protein FimD	Adherence,Invasion	100	99	0.0
NEM18E	fimE	Type 1 fimbriae regulatory protein FimE	Adherence,Invasion	100	100	1e-113
NEM18E	fimF	Protein FimF (regulates length and adhesion of type 1 fimbriae)	Adherence,Invasion	99	98	3e-96
NEM18E	fimG	Protein FimG (regulates length and adhesion of type 1 fimbriae)	Adherence,Invasion	100	97	6e-87
NEM18E	fimH	Protein FimH (regulates length and adhesion of type 1 fimbriae, and mediates mannose binding)	Adherence,Invasion	99	98	1e-170
NEM18E	fimI	Fimbrin-like protein FimI	Adherence,Invasion	92	97	5e-91
NEM18E	gtrB	Bactoprenol glucosyl transferase	Endotoxin	96	94	1e-163
NEM18E	ompA	Outer membrane protein A precursor	Invasion,Serum resistance	100	99	1e-203
NEM18E	yagV/ecpE	CFA/I fimbrial chaperone	Adherence	94	98	1e-133
NEM18E	yagW/ecpD	CFA/I fimbrial minor adhesin	Adherence	100	98	0.0
NEM18E	yagX/ecpC	CFA/I fimbrial subunit C usher protein	Adherence	100	99	0.0
NEM18E	yagY/ecpB	CFA/I fimbrial auxiliary subunit	Adherence	100	98	1e-122
NEM18E	yagZ/ecpA	CFA/I fimbrial major subunit	Adherence	100	100	1e-106
NEM18E	ykgK/ecpR	Transcriptional regulator EcpR	Adherence	91	97	4e-97
NEM20E	cheY	Chemotaxis regulator - transmits chemoreceptor signals to flagellar motor components CheY	Chemotaxis	100	91	1e-61
NEM20E	csgD	Transcriptional regulator CsgD for 2nd curli operon	Adherence	100	92	1e-115
NEM20E	csgG	Curli production assembly/transport component CsgG	Adherence,Fimbrial	100	96	1e-150
NEM20E	entA	2,3-dihydro-2,3-dihydroxybenzoate dehydrogenase (EC 1.3.1.28) [enterobactin] siderophore @ 2,3-dihydro-2,3-dihydroxybenzoate dehydrogenase (EC 1.3.1.28) of siderophore biosynthesis	Iron uptake,Siderophore	100	97	1e-134
NEM20E	entB	Isochorismatase (EC 3.3.2.1) [enterobactin] siderophore / Apo-aryl carrier domain of EntB @ Isochorismatase (EC 3.3.2.1) of siderophore biosynthesis	Iron uptake,Siderophore	100	99	1e-167
NEM20E	entC	Isochorismate synthase (EC 5.4.4.2) @ Isochorismate synthase (EC 5.4.4.2) [enterobactin] siderophore @ Isochorismate synthase (EC 5.4.4.2) of siderophore biosynthesis	Iron uptake,Siderophore	98	99	1e-224
NEM20E	entD	4'-phosphopantetheinyl transferase (EC 2.7.8.-) [enterobactin] siderophore	Iron uptake,Siderophore	96	95	1e-134
NEM20E	entE	2,3-dihydroxybenzoate-AMP ligase (EC 2.7.7.58) [enterobactin] siderophore @ 2,3-dihydroxybenzoate-AMP ligase (EC 2.7.7.58) of siderophore biosynthesis	Iron uptake,Siderophore	100	98	1e-310
NEM20E	entF	Enterobactin synthetase component F, serine activating enzyme (EC 2.7.7.-)	Iron uptake,Siderophore	99	97	0.0
NEM20E	entS	Enterobactin exporter EntS	Iron uptake	99	99	1e-232
NEM20E	espX1	hypothetical protein	Type III secretion system effector	100	91	1e-259
NEM20E	espX5	Uncharacterized protein YjcF	Type III secretion system effector	100	95	1e-243
NEM20E	fepA	TonB-dependent receptor; Outer membrane receptor for ferric enterobactin and colicins B, D	Iron uptake,Siderophore	100	99	0.0
NEM20E	fepB	Ferric enterobactin-binding periplasmic protein FepB (TC 3.A.1.14.2)	Iron uptake,Siderophore	100	99	1e-177
NEM20E	fepC	Ferric enterobactin transport ATP-binding protein FepC (TC 3.A.1.14.2)	Iron uptake,Siderophore	99	99	1e-153
NEM20E	fepD	Ferric enterobactin transport system permease protein FepD (TC 3.A.1.14.2)	Iron uptake,Siderophore	98	99	1e-179
NEM20E	fepG	Ferric enterobactin transport system permease protein FepG (TC 3.A.1.14.2)	Iron uptake,Siderophore	100	96	1e-176
NEM20E	fes	Enterobactin esterase	Iron uptake	100	95	1e-238
NEM20E	fimB	Type 1 fimbriae regulatory protein FimB	Adherence,Invasion	100	99	1e-117
NEM20E	fimC	Chaperone protein FimC	Adherence,Invasion	100	99	1e-133
NEM20E	fimD	Outer membrane usher protein FimD	Adherence,Invasion	100	98	0.0
NEM20E	fimE	Type 1 fimbriae regulatory protein FimE	Adherence,Invasion	100	100	1e-113
NEM20E	fimF	Protein FimF (regulates length and adhesion of type 1 fimbriae)	Adherence,Invasion	99	98	1e-95
NEM20E	fimG	Protein FimG (regulates length and adhesion of type 1 fimbriae)	Adherence,Invasion	100	98	1e-88
NEM20E	fimH	Protein FimH (regulates length and adhesion of type 1 fimbriae, and mediates mannose binding)	Adherence,Invasion	99	98	1e-171
NEM20E	fimI	Fimbrin-like protein FimI	Adherence,Invasion	92	97	5e-91
NEM20E	ompA	Outer membrane protein A precursor	Invasion,Serum resistance	100	99	1e-203
NEM20E	yagV/ecpE	CFA/I fimbrial chaperone	Adherence	94	98	1e-133
NEM20E	yagW/ecpD	CFA/I fimbrial minor adhesin	Adherence	100	99	0.0
NEM20E	yagX/ecpC	CFA/I fimbrial subunit C usher protein	Adherence	100	99	0.0
NEM20E	yagY/ecpB	CFA/I fimbrial auxiliary subunit	Adherence	100	98	1e-122
NEM20E	yagZ/ecpA	CFA/I fimbrial major subunit	Adherence	100	100	1e-106
NEM20E	ykgK/ecpR	Transcriptional regulator EcpR	Adherence	91	96	1e-96
NF1_E1	cheY	Chemotaxis regulator - transmits chemoreceptor signals to flagellar motor components CheY	Chemotaxis	100	91	1e-61
NF1_E1	csgD	Transcriptional regulator CsgD for 2nd curli operon	Adherence	100	93	1e-115
NF1_E1	csgG	Curli production assembly/transport component CsgG	Adherence,Fimbrial	100	96	1e-150
NF1_E1	entA	2,3-dihydro-2,3-dihydroxybenzoate dehydrogenase (EC 1.3.1.28) [enterobactin] siderophore @ 2,3-dihydro-2,3-dihydroxybenzoate dehydrogenase (EC 1.3.1.28) of siderophore biosynthesis	Iron uptake,Siderophore	100	97	1e-134
NF1_E1	entB	Isochorismatase (EC 3.3.2.1) [enterobactin] siderophore / Apo-aryl carrier domain of EntB @ Isochorismatase (EC 3.3.2.1) of siderophore biosynthesis	Iron uptake,Siderophore	100	98	1e-166
NF1_E1	entC	Isochorismate synthase (EC 5.4.4.2) @ Isochorismate synthase (EC 5.4.4.2) [enterobactin] siderophore @ Isochorismate synthase (EC 5.4.4.2) of siderophore biosynthesis	Iron uptake,Siderophore	98	99	1e-224
NF1_E1	entE	2,3-dihydroxybenzoate-AMP ligase (EC 2.7.7.58) [enterobactin] siderophore @ 2,3-dihydroxybenzoate-AMP ligase (EC 2.7.7.58) of siderophore biosynthesis	Iron uptake,Siderophore	100	98	0
NF1_E1	entF	Enterobactin synthetase component F, serine activating enzyme (EC 2.7.7.-)	Iron uptake,Siderophore	99	96	0
NF1_E1	entS	Enterobactin exporter EntS	Iron uptake	100	99	1e-234
NF1_E1	espL1	Putative ankyrin repeat protein B	Type III secretion system effector	100	95	0
NF1_E1	espX1	hypothetical protein	Type III secretion system effector	99	91	1e-260
NF1_E1	espX5	Uncharacterized protein YjcF	Type III secretion system effector	100	93	1e-237
NF1_E1	fdeC	Putative adhesin	Adherence,Autotransporter,Type Ve	92	93	0
NF1_E1	fepA	TonB-dependent receptor; Outer membrane receptor for ferric enterobactin and colicins B, D	Iron uptake,Siderophore	100	99	0
NF1_E1	fepB	Ferric enterobactin-binding periplasmic protein FepB (TC 3.A.1.14.2)	Iron uptake,Siderophore	100	99	1e-177
NF1_E1	fepC	Ferric enterobactin transport ATP-binding protein FepC (TC 3.A.1.14.2)	Iron uptake,Siderophore	99	99	1e-153
NF1_E1	fepD	Ferric enterobactin transport system permease protein FepD (TC 3.A.1.14.2)	Iron uptake,Siderophore	98	99	1e-179
NF1_E1	fepG	Ferric enterobactin transport system permease protein FepG (TC 3.A.1.14.2)	Iron uptake,Siderophore	100	97	1e-178
NF1_E1	fes	Enterobactin esterase	Iron uptake	100	96	1e-241
NF1_E1	fimB	Type 1 fimbriae regulatory protein FimB	Adherence,Invasion	100	99	1e-117
NF1_E1	fimC	Chaperone protein FimC	Adherence,Invasion	100	98	1e-132
NF1_E1	fimD	Outer membrane usher protein FimD	Adherence,Invasion	100	99	0
NF1_E1	fimE	Type 1 fimbriae regulatory protein FimE	Adherence,Invasion	100	100	1e-113
NF1_E1	fimF	Protein FimF (regulates length and adhesion of type 1 fimbriae)	Adherence,Invasion	99	98	6e-96
NF1_E1	fimG	Protein FimG (regulates length and adhesion of type 1 fimbriae)	Adherence,Invasion	100	95	2e-85
NF1_E1	fimH	Protein FimH (regulates length and adhesion of type 1 fimbriae, and mediates mannose binding)	Adherence,Invasion	99	99	1e-172
NF1_E1	fimI	Fimbrin-like protein FimI	Adherence,Invasion	92	98	2e-91
NF1_E1	gspE	General secretion pathway protein E	Secretion system,Type II secretion system	100	98	1e-278
NF1_E1	gspF	General secretion pathway protein F	Secretion system,Type II secretion system	100	96	1e-213
NF1_E1	gspG	General secretion pathway protein G	Secretion system,Type II secretion system	100	99	1e-82
NF1_E1	gspH	General secretion pathway protein H	Secretion system,Type II secretion system	100	96	3e-92
NF1_E1	gspI	General secretion pathway protein I	Secretion system,Type II secretion system	100	93	7e-59
NF1_E1	gspJ	General secretion pathway protein J	Secretion system,Type II secretion system	98	98	1e-103
NF1_E1	gspK	General secretion pathway protein K	Secretion system,Type II secretion system	100	98	1e-179
NF1_E1	ompA	Outer membrane protein A precursor	Invasion,Serum resistance	100	95	1e-195
NF1_E1	yagV/ecpE	CFA/I fimbrial chaperone	Adherence	94	97	1e-133
NF1_E1	yagW/ecpD	CFA/I fimbrial minor adhesin	Adherence	100	98	0
NF1_E1	yagX/ecpC	CFA/I fimbrial subunit C usher protein	Adherence	100	99	0
NF1_E1	yagY/ecpB	CFA/I fimbrial auxiliary subunit	Adherence	100	98	1e-121
NF1_E1	yagZ/ecpA	CFA/I fimbrial major subunit	Adherence	100	100	1e-106
NF1_E1	ykgK/ecpR	Transcriptional regulator EcpR	Adherence	91	98	3e-98
NF10E	cheY	Chemotaxis regulator - transmits chemoreceptor signals to flagellar motor components CheY	Chemotaxis	100	91	1e-61
NF10E	csgD	Transcriptional regulator CsgD for 2nd curli operon	Adherence	100	93	1e-115
NF10E	csgG	Curli production assembly/transport component CsgG	Adherence,Fimbrial	100	96	1e-150
NF10E	entA	2,3-dihydro-2,3-dihydroxybenzoate dehydrogenase (EC 1.3.1.28) [enterobactin] siderophore @ 2,3-dihydro-2,3-dihydroxybenzoate dehydrogenase (EC 1.3.1.28) of siderophore biosynthesis	Iron uptake,Siderophore	100	97	1e-135
NF10E	entB	Isochorismatase (EC 3.3.2.1) [enterobactin] siderophore / Apo-aryl carrier domain of EntB @ Isochorismatase (EC 3.3.2.1) of siderophore biosynthesis	Iron uptake,Siderophore	100	98	1e-166
NF10E	entC	Isochorismate synthase (EC 5.4.4.2) @ Isochorismate synthase (EC 5.4.4.2) [enterobactin] siderophore @ Isochorismate synthase (EC 5.4.4.2) of siderophore biosynthesis	Iron uptake,Siderophore	98	99	1e-224
NF10E	entE	2,3-dihydroxybenzoate-AMP ligase (EC 2.7.7.58) [enterobactin] siderophore @ 2,3-dihydroxybenzoate-AMP ligase (EC 2.7.7.58) of siderophore biosynthesis	Iron uptake,Siderophore	100	98	0
NF10E	entF	Enterobactin synthetase component F, serine activating enzyme (EC 2.7.7.-)	Iron uptake,Siderophore	99	97	0
NF10E	entS	Enterobactin exporter EntS	Iron uptake	100	99	1e-234
NF10E	espX1	hypothetical protein	Type III secretion system effector	99	91	1e-260
NF10E	espX5	Uncharacterized protein YjcF	Type III secretion system effector	100	92	1e-235
NF10E	fdeC	Putative adhesin	Adherence,Autotransporter,Type Ve	92	93	0
NF10E	fepA	TonB-dependent receptor; Outer membrane receptor for ferric enterobactin and colicins B, D	Iron uptake,Siderophore	100	99	0
NF10E	fepB	Ferric enterobactin-binding periplasmic protein FepB (TC 3.A.1.14.2)	Iron uptake,Siderophore	100	99	1e-176
NF10E	fepC	Ferric enterobactin transport ATP-binding protein FepC (TC 3.A.1.14.2)	Iron uptake,Siderophore	99	99	1e-153
NF10E	fepD	Ferric enterobactin transport system permease protein FepD (TC 3.A.1.14.2)	Iron uptake,Siderophore	98	99	1e-179
NF10E	fepG	Ferric enterobactin transport system permease protein FepG (TC 3.A.1.14.2)	Iron uptake,Siderophore	100	97	1e-178
NF10E	fes	Enterobactin esterase	Iron uptake	100	96	1e-241
NF10E	fimA	Type-1 fimbrial protein, A chain	Adherence,Invasion	90	90	2e-85
NF10E	fimB	Type 1 fimbriae regulatory protein FimB	Adherence,Invasion	100	99	1e-117
NF10E	fimC	Chaperone protein FimC	Adherence,Invasion	100	98	1e-133
NF10E	fimD	Outer membrane usher protein FimD	Adherence,Invasion	100	99	0
NF10E	fimE	Type 1 fimbriae regulatory protein FimE	Adherence,Invasion	100	100	1e-113
NF10E	fimF	Protein FimF (regulates length and adhesion of type 1 fimbriae)	Adherence,Invasion	99	99	2e-96
NF10E	fimG	Protein FimG (regulates length and adhesion of type 1 fimbriae)	Adherence,Invasion	100	98	1e-88
NF10E	fimH	Protein FimH (regulates length and adhesion of type 1 fimbriae, and mediates mannose binding)	Adherence,Invasion	99	99	1e-172
NF10E	fimI	Fimbrin-like protein FimI	Adherence,Invasion	92	98	2e-91
NF10E	gspE	General secretion pathway protein E	Secretion system,Type II secretion system	100	97	1e-276
NF10E	gspF	General secretion pathway protein F	Secretion system,Type II secretion system	100	95	1e-210
NF10E	gspG	General secretion pathway protein G	Secretion system,Type II secretion system	100	99	1e-82
NF10E	gspH	General secretion pathway protein H	Secretion system,Type II secretion system	100	95	3e-92
NF10E	gspI	General secretion pathway protein I	Secretion system,Type II secretion system	100	93	7e-59
NF10E	gspJ	General secretion pathway protein J	Secretion system,Type II secretion system	98	98	1e-103
NF10E	gspK	General secretion pathway protein K	Secretion system,Type II secretion system	100	97	1e-179
NF10E	iroB	Glycosyltransferase IroB	Iron uptake	95	99	1e-219
NF10E	iroC	ABC transporter protein IroC	Iron uptake	97	99	0
NF10E	iroD	Trilactone hydrolase IroD	Iron uptake	100	99	1e-242
NF10E	iroE	Periplasmic esterase IroE	Iron uptake	100	99	1e-187
NF10E	iroN	Outer Membrane Siderophore Receptor IroN	Iron uptake,Siderophore receptor	100	98	0
NF10E	ompA	Outer membrane protein A precursor	Invasion,Serum resistance	100	99	1e-203
NF10E	yagV/ecpE	CFA/I fimbrial chaperone	Adherence	94	97	1e-133
NF10E	yagW/ecpD	CFA/I fimbrial minor adhesin	Adherence	100	98	0
NF10E	yagX/ecpC	CFA/I fimbrial subunit C usher protein	Adherence	100	99	0
NF10E	yagY/ecpB	CFA/I fimbrial auxiliary subunit	Adherence	100	98	1e-122
NF10E	yagZ/ecpA	CFA/I fimbrial major subunit	Adherence	100	100	1e-106
NF10E	ykgK/ecpR	Transcriptional regulator EcpR	Adherence	91	98	3e-98
NF4E	cheY	Chemotaxis regulator - transmits chemoreceptor signals to flagellar motor components CheY	Chemotaxis	100	91	1e-61
NF4E	csgG	Curli production assembly/transport component CsgG	Adherence,Fimbrial	100	96	1e-150
NF4E	entA	2,3-dihydro-2,3-dihydroxybenzoate dehydrogenase (EC 1.3.1.28) [enterobactin] siderophore @ 2,3-dihydro-2,3-dihydroxybenzoate dehydrogenase (EC 1.3.1.28) of siderophore biosynthesis	Iron uptake,Siderophore	100	98	1e-135
NF4E	entB	Isochorismatase (EC 3.3.2.1) [enterobactin] siderophore / Apo-aryl carrier domain of EntB @ Isochorismatase (EC 3.3.2.1) of siderophore biosynthesis	Iron uptake,Siderophore	100	99	1e-167
NF4E	entC	Isochorismate synthase (EC 5.4.4.2) @ Isochorismate synthase (EC 5.4.4.2) [enterobactin] siderophore @ Isochorismate synthase (EC 5.4.4.2) of siderophore biosynthesis	Iron uptake,Siderophore	98	99	1e-224
NF4E	entD	4'-phosphopantetheinyl transferase (EC 2.7.8.-) [enterobactin] siderophore	Iron uptake,Siderophore	96	95	1e-133
NF4E	entE	2,3-dihydroxybenzoate-AMP ligase (EC 2.7.7.58) [enterobactin] siderophore @ 2,3-dihydroxybenzoate-AMP ligase (EC 2.7.7.58) of siderophore biosynthesis	Iron uptake,Siderophore	100	98	1e-312
NF4E	entF	Enterobactin synthetase component F, serine activating enzyme (EC 2.7.7.-)	Iron uptake,Siderophore	99	97	0.0
NF4E	entS	Enterobactin exporter EntS	Iron uptake	100	99	1e-232
NF4E	fdeC	Putative adhesin	Adherence,Autotransporter,Type Ve	99	94	0.0
NF4E	fepA	TonB-dependent receptor; Outer membrane receptor for ferric enterobactin and colicins B, D	Iron uptake,Siderophore	100	99	0.0
NF4E	fepB	Ferric enterobactin-binding periplasmic protein FepB (TC 3.A.1.14.2)	Iron uptake,Siderophore	100	100	1e-178
NF4E	fepC	Ferric enterobactin transport ATP-binding protein FepC (TC 3.A.1.14.2)	Iron uptake,Siderophore	99	99	1e-153
NF4E	fepD	Ferric enterobactin transport system permease protein FepD (TC 3.A.1.14.2)	Iron uptake,Siderophore	98	99	1e-179
NF4E	fepG	Ferric enterobactin transport system permease protein FepG (TC 3.A.1.14.2)	Iron uptake,Siderophore	100	96	1e-176
NF4E	fes	Enterobactin esterase	Iron uptake	100	95	1e-239
NF4E	fimG	Protein FimG (regulates length and adhesion of type 1 fimbriae)	Adherence,Invasion	92	99	6e-81
NF4E	fimH	Protein FimH (regulates length and adhesion of type 1 fimbriae, and mediates mannose binding)	Adherence,Invasion	99	98	1e-171
NF4E	ompA	Outer membrane protein A precursor	Invasion,Serum resistance	100	99	1e-203
NF4E	yagV/ecpE	CFA/I fimbrial chaperone	Adherence	94	97	1e-133
NF4E	yagW/ecpD	CFA/I fimbrial minor adhesin	Adherence	100	99	0.0
NF4E	yagX/ecpC	CFA/I fimbrial subunit C usher protein	Adherence	100	99	0.0
NF4E	yagY/ecpB	CFA/I fimbrial auxiliary subunit	Adherence	100	98	1e-122
NF4E	yagZ/ecpA	CFA/I fimbrial major subunit	Adherence	100	99	1e-105
NF4E	ykgK/ecpR	Transcriptional regulator EcpR	Adherence	91	97	1e-97
NF5E	cheY	Chemotaxis regulator - transmits chemoreceptor signals to flagellar motor components CheY	Chemotaxis	100	91	1e-61
NF5E	chuS	Hemin transport protein HmuS	Iron uptake,Heme uptake	100	99	1e-198
NF5E	chuU	Hemin ABC transporter, permease protein	Iron uptake,Heme uptake	100	99	1e-181
NF5E	chuW	Radical SAM family protein HutW, similar to coproporphyrinogen III oxidase, oxygen-independent, associated with heme uptake	Iron uptake,Heme uptake	100	98	1e-263
NF5E	chuY	Flavin reductase (EC 1.5.1.30)	Iron uptake,Heme uptake	100	98	1e-113
NF5E	csgD	Transcriptional regulator CsgD for 2nd curli operon	Adherence	100	93	1e-115
NF5E	csgG	Curli production assembly/transport component CsgG	Adherence,Fimbrial	100	96	1e-150
NF5E	entA	2,3-dihydro-2,3-dihydroxybenzoate dehydrogenase (EC 1.3.1.28) [enterobactin] siderophore @ 2,3-dihydro-2,3-dihydroxybenzoate dehydrogenase (EC 1.3.1.28) of siderophore biosynthesis	Iron uptake,Siderophore	100	98	1e-135
NF5E	entB	Isochorismatase (EC 3.3.2.1) [enterobactin] siderophore / Apo-aryl carrier domain of EntB @ Isochorismatase (EC 3.3.2.1) of siderophore biosynthesis	Iron uptake,Siderophore	100	98	1e-165
NF5E	entC	Isochorismate synthase (EC 5.4.4.2) @ Isochorismate synthase (EC 5.4.4.2) [enterobactin] siderophore @ Isochorismate synthase (EC 5.4.4.2) of siderophore biosynthesis	Iron uptake,Siderophore	98	99	1e-224
NF5E	entD	4'-phosphopantetheinyl transferase (EC 2.7.8.-) [enterobactin] siderophore	Iron uptake,Siderophore	96	95	1e-133
NF5E	entE	2,3-dihydroxybenzoate-AMP ligase (EC 2.7.7.58) [enterobactin] siderophore @ 2,3-dihydroxybenzoate-AMP ligase (EC 2.7.7.58) of siderophore biosynthesis	Iron uptake,Siderophore	100	98	1e-310
NF5E	entF	Enterobactin synthetase component F, serine activating enzyme (EC 2.7.7.-)	Iron uptake,Siderophore	99	96	0.0
NF5E	entS	Enterobactin exporter EntS	Iron uptake	100	99	1e-234
NF5E	espL1	Putative ankyrin repeat protein B	Type III secretion system effector	100	97	0.0
NF5E	espR1	Putative glycoportein	Type III secretion system effector	99	97	1e-241
NF5E	espX1	hypothetical protein	Type III secretion system effector	100	94	1e-270
NF5E	espX2	hypothetical protein	Type III secretion system effector	100	97	0.0
NF5E	espX4	YjbI protein	Type III secretion system effector	100	98	1e-312
NF5E	espX5	Uncharacterized protein YjcF	Type III secretion system effector	100	92	1e-235
NF5E	espY1	Uncharacterized protein YabP	Type III secretion system effector	100	96	1e-139
NF5E	espY2	hypothetical protein	Type III secretion system effector	100	97	1e-104
NF5E	espY3	Pentapeptide repeat family protein	Type III secretion system effector	100	96	1e-302
NF5E	fdeC	Putative adhesin	Adherence,Autotransporter,Type Ve	92	92	0.0
NF5E	fepA	TonB-dependent receptor; Outer membrane receptor for ferric enterobactin and colicins B, D	Iron uptake,Siderophore	100	99	0.0
NF5E	fepB	Ferric enterobactin-binding periplasmic protein FepB (TC 3.A.1.14.2)	Iron uptake,Siderophore	100	99	1e-177
NF5E	fepC	Ferric enterobactin transport ATP-binding protein FepC (TC 3.A.1.14.2)	Iron uptake,Siderophore	99	98	1e-152
NF5E	fepD	Ferric enterobactin transport system permease protein FepD (TC 3.A.1.14.2)	Iron uptake,Siderophore	98	99	1e-179
NF5E	fepG	Ferric enterobactin transport system permease protein FepG (TC 3.A.1.14.2)	Iron uptake,Siderophore	100	97	1e-179
NF5E	fes	Enterobactin esterase	Iron uptake	100	96	1e-242
NF5E	fimA	Type-1 fimbrial protein, A chain	Adherence,Invasion	90	92	2e-88
NF5E	fimB	Type 1 fimbriae regulatory protein FimB	Adherence,Invasion	100	99	1e-117
NF5E	fimC	Chaperone protein FimC	Adherence,Invasion	100	98	1e-132
NF5E	fimD	Outer membrane usher protein FimD	Adherence,Invasion	100	99	0.0
NF5E	fimE	Type 1 fimbriae regulatory protein FimE	Adherence,Invasion	100	100	1e-113
NF5E	fimF	Protein FimF (regulates length and adhesion of type 1 fimbriae)	Adherence,Invasion	99	98	3e-96
NF5E	fimG	Protein FimG (regulates length and adhesion of type 1 fimbriae)	Adherence,Invasion	100	98	1e-88
NF5E	fimH	Protein FimH (regulates length and adhesion of type 1 fimbriae, and mediates mannose binding)	Adherence,Invasion	99	99	1e-172
NF5E	fimI	Fimbrin-like protein FimI	Adherence,Invasion	92	97	5e-91
NF5E	gspE	General secretion pathway protein E	Secretion system,Type II secretion system	100	98	1e-278
NF5E	gspF	General secretion pathway protein F	Secretion system,Type II secretion system	100	97	1e-213
NF5E	gspG	General secretion pathway protein G	Secretion system,Type II secretion system	100	99	1e-82
NF5E	gspH	General secretion pathway protein H	Secretion system,Type II secretion system	100	96	9e-93
NF5E	gspI	General secretion pathway protein I	Secretion system,Type II secretion system	100	93	1e-58
NF5E	gspJ	General secretion pathway protein J	Secretion system,Type II secretion system	98	98	1e-103
NF5E	gspK	General secretion pathway protein K	Secretion system,Type II secretion system	100	97	1e-179
NF5E	shuA	TonB-dependent hemin, ferrichrome receptor	Iron uptake,Heme uptake	100	99	0.0
NF5E	shuT	Periplasmic hemin-binding protein	Iron uptake,Heme uptake	92	98	1e-166
NF5E	shuV	ABC-type hemin transport system, ATPase component	Iron uptake,Heme uptake	100	100	1e-148
NF5E	shuX	Putative heme iron utilization protein	Iron uptake,Heme uptake	100	98	2e-89
NF5E	yagV/ecpE	CFA/I fimbrial chaperone	Adherence	94	98	1e-133
NF5E	yagW/ecpD	CFA/I fimbrial minor adhesin	Adherence	100	99	0.0
NF5E	yagX/ecpC	CFA/I fimbrial subunit C usher protein	Adherence	100	99	0.0
NF5E	yagY/ecpB	CFA/I fimbrial auxiliary subunit	Adherence	100	98	1e-122
NF5E	yagZ/ecpA	CFA/I fimbrial major subunit	Adherence	100	100	1e-106
NF5E	ykgK/ecpR	Transcriptional regulator EcpR	Adherence	91	98	3e-98
NF6E	cheY	Chemotaxis regulator - transmits chemoreceptor signals to flagellar motor components CheY	Chemotaxis	100	90	4e-61
NF6E	csgD	Transcriptional regulator CsgD for 2nd curli operon	Adherence	100	92	1e-114
NF6E	csgG	Curli production assembly/transport component CsgG	Adherence,Fimbrial	100	96	1e-150
NF6E	entA	2,3-dihydro-2,3-dihydroxybenzoate dehydrogenase (EC 1.3.1.28) [enterobactin] siderophore @ 2,3-dihydro-2,3-dihydroxybenzoate dehydrogenase (EC 1.3.1.28) of siderophore biosynthesis	Iron uptake,Siderophore	100	97	1e-135
NF6E	entB	Isochorismatase (EC 3.3.2.1) [enterobactin] siderophore / Apo-aryl carrier domain of EntB @ Isochorismatase (EC 3.3.2.1) of siderophore biosynthesis	Iron uptake,Siderophore	100	99	1e-166
NF6E	entC	Isochorismate synthase (EC 5.4.4.2) @ Isochorismate synthase (EC 5.4.4.2) [enterobactin] siderophore @ Isochorismate synthase (EC 5.4.4.2) of siderophore biosynthesis	Iron uptake,Siderophore	98	98	1e-222
NF6E	entD	4'-phosphopantetheinyl transferase (EC 2.7.8.-) [enterobactin] siderophore	Iron uptake,Siderophore	96	95	1e-133
NF6E	entE	2,3-dihydroxybenzoate-AMP ligase (EC 2.7.7.58) [enterobactin] siderophore @ 2,3-dihydroxybenzoate-AMP ligase (EC 2.7.7.58) of siderophore biosynthesis	Iron uptake,Siderophore	100	98	1e-311
NF6E	entF	Enterobactin synthetase component F, serine activating enzyme (EC 2.7.7.-)	Iron uptake,Siderophore	99	97	0.0
NF6E	entS	Enterobactin exporter EntS	Iron uptake	100	99	1e-234
NF6E	espX1	hypothetical protein	Type III secretion system effector	99	92	1e-264
NF6E	espX5	Uncharacterized protein YjcF	Type III secretion system effector	100	94	1e-241
NF6E	fdeC	Putative adhesin	Adherence,Autotransporter,Type Ve	96	94	0.0
NF6E	fepA	TonB-dependent receptor; Outer membrane receptor for ferric enterobactin and colicins B, D	Iron uptake,Siderophore	100	99	0.0
NF6E	fepB	Ferric enterobactin-binding periplasmic protein FepB (TC 3.A.1.14.2)	Iron uptake,Siderophore	100	99	1e-176
NF6E	fepC	Ferric enterobactin transport ATP-binding protein FepC (TC 3.A.1.14.2)	Iron uptake,Siderophore	99	99	1e-153
NF6E	fepD	Ferric enterobactin transport system permease protein FepD (TC 3.A.1.14.2)	Iron uptake,Siderophore	98	99	1e-179
NF6E	fepG	Ferric enterobactin transport system permease protein FepG (TC 3.A.1.14.2)	Iron uptake,Siderophore	100	97	1e-178
NF6E	fes	Enterobactin esterase	Iron uptake	100	95	1e-239
NF6E	fimF	Protein FimF (regulates length and adhesion of type 1 fimbriae)	Adherence,Invasion	99	98	8e-96
NF6E	fimG	Protein FimG (regulates length and adhesion of type 1 fimbriae)	Adherence,Invasion	100	97	6e-87
NF6E	fimH	Protein FimH (regulates length and adhesion of type 1 fimbriae, and mediates mannose binding)	Adherence,Invasion	99	97	1e-169
NF6E	ompA	Outer membrane protein A precursor	Invasion,Serum resistance	100	99	1e-203
NF6E	yagV/ecpE	CFA/I fimbrial chaperone	Adherence	94	97	1e-133
NF6E	yagW/ecpD	CFA/I fimbrial minor adhesin	Adherence	100	99	0.0
NF6E	yagX/ecpC	CFA/I fimbrial subunit C usher protein	Adherence	100	99	0.0
NF6E	yagY/ecpB	CFA/I fimbrial auxiliary subunit	Adherence	100	98	1e-122
NF6E	yagZ/ecpA	CFA/I fimbrial major subunit	Adherence	100	99	1e-105
NF6E	ykgK/ecpR	Transcriptional regulator EcpR	Adherence	91	97	4e-97
NF9E1	cheY	Chemotaxis regulator - transmits chemoreceptor signals to flagellar motor components CheY	Chemotaxis	100	91	1e-61
NF9E1	csgG	Curli production assembly/transport component CsgG	Adherence,Fimbrial	100	96	1e-150
NF9E1	entA	2,3-dihydro-2,3-dihydroxybenzoate dehydrogenase (EC 1.3.1.28) [enterobactin] siderophore @ 2,3-dihydro-2,3-dihydroxybenzoate dehydrogenase (EC 1.3.1.28) of siderophore biosynthesis	Iron uptake,Siderophore	100	97	1e-135
NF9E1	entB	Isochorismatase (EC 3.3.2.1) [enterobactin] siderophore / Apo-aryl carrier domain of EntB @ Isochorismatase (EC 3.3.2.1) of siderophore biosynthesis	Iron uptake,Siderophore	100	99	1e-166
NF9E1	entC	Isochorismate synthase (EC 5.4.4.2) @ Isochorismate synthase (EC 5.4.4.2) [enterobactin] siderophore @ Isochorismate synthase (EC 5.4.4.2) of siderophore biosynthesis	Iron uptake,Siderophore	98	98	1e-222
NF9E1	entD	4'-phosphopantetheinyl transferase (EC 2.7.8.-) [enterobactin] siderophore	Iron uptake,Siderophore	96	95	1e-134
NF9E1	entE	2,3-dihydroxybenzoate-AMP ligase (EC 2.7.7.58) [enterobactin] siderophore @ 2,3-dihydroxybenzoate-AMP ligase (EC 2.7.7.58) of siderophore biosynthesis	Iron uptake,Siderophore	100	98	0
NF9E1	entF	Enterobactin synthetase component F, serine activating enzyme (EC 2.7.7.-)	Iron uptake,Siderophore	99	97	0
NF9E1	entS	Enterobactin exporter EntS	Iron uptake	100	99	1e-234
NF9E1	fdeC	Putative adhesin	Adherence,Autotransporter,Type Ve	99	95	0
NF9E1	fepA	TonB-dependent receptor; Outer membrane receptor for ferric enterobactin and colicins B, D	Iron uptake,Siderophore	100	99	0
NF9E1	fepB	Ferric enterobactin-binding periplasmic protein FepB (TC 3.A.1.14.2)	Iron uptake,Siderophore	100	99	1e-176
NF9E1	fepC	Ferric enterobactin transport ATP-binding protein FepC (TC 3.A.1.14.2)	Iron uptake,Siderophore	99	99	1e-153
NF9E1	fepD	Ferric enterobactin transport system permease protein FepD (TC 3.A.1.14.2)	Iron uptake,Siderophore	98	99	1e-179
NF9E1	fepG	Ferric enterobactin transport system permease protein FepG (TC 3.A.1.14.2)	Iron uptake,Siderophore	100	96	1e-177
NF9E1	fes	Enterobactin esterase	Iron uptake	100	95	1e-239
NF9E1	fyuA	iron aquisition outermembrane yersiniabactin receptor (FyuA,Psn,pesticin receptor) @ Outer membrane receptor for ferric siderophore	Iron uptake,Siderophore	100	99	0
NF9E1	gspE	General secretion pathway protein E	Secretion system,Type II secretion system	100	97	1e-277
NF9E1	gspF	General secretion pathway protein F	Secretion system,Type II secretion system	100	97	1e-213
NF9E1	gspG	General secretion pathway protein G	Secretion system,Type II secretion system	100	98	3e-82
NF9E1	gspH	General secretion pathway protein H	Secretion system,Type II secretion system	100	96	4e-93
NF9E1	gspI	General secretion pathway protein I	Secretion system,Type II secretion system	100	95	2e-60
NF9E1	gspJ	General secretion pathway protein J	Secretion system,Type II secretion system	100	97	1e-102
NF9E1	gspK	General secretion pathway protein K	Secretion system,Type II secretion system	100	97	1e-179
NF9E1	irp1	iron aquisition yersiniabactin synthesis enzyme (Irp1,polyketide synthetase) @ Siderophore biosynthesis non-ribosomal peptide synthetase modules	Iron uptake,Siderophore	100	99	0
NF9E1	irp2	iron aquisition yersiniabactin synthesis enzyme (Irp2) @ Siderophore biosynthesis non-ribosomal peptide synthetase modules	Iron uptake,Siderophore	100	99	0
NF9E1	iucA	N(2)-citryl-N(6)-acetyl-N(6)-hydroxylysine synthase (EC 6.3.2.38), aerobactin biosynthesis protein IucA	Iron uptake,Siderophore	96	94	0
NF9E1	iucA	N(2)-citryl-N(6)-acetyl-N(6)-hydroxylysine synthase (EC 6.3.2.38), aerobactin biosynthesis protein IucA	Iron uptake,Siderophore	96	99	0
NF9E1	iucB	N6-hydroxylysine O-acetyltransferase (EC 2.3.1.102), aerobactin biosynthesis protein IucB @ Siderophore synthetase small component, acetyltransferase	Iron uptake,Siderophore	100	99	1e-193
NF9E1	iucB	N6-hydroxylysine O-acetyltransferase (EC 2.3.1.102), aerobactin biosynthesis protein IucB @ Siderophore synthetase small component, acetyltransferase	Iron uptake,Siderophore	100	95	1e-187
NF9E1	iucD	L-lysine 6-monooxygenase [NADPH] (EC 1.14.13.59), aerobactin biosynthesis protein IucD @ Siderophore biosynthesis protein, monooxygenase	Iron uptake,Siderophore	95	98	1e-250
NF9E1	kpsD	Capsular polysaccharide export system periplasmic protein KpsD	Invasion,Antiphagocytosis	100	99	0
NF9E1	kpsM	Capsular polysaccharide ABC transporter, permease protein KpsM	Invasion,Antiphagocytosis	100	98	1e-143
NF9E1	ompA	Outer membrane protein A precursor	Invasion,Serum resistance	100	99	1e-203
NF9E1	papI	PapI protein	Adherence	94	94	7e-33
NF9E1	papX	hypothetical protein	Adherence	90	95	2e-87
NF9E1	sat	Per-activated serine protease autotransporter enterotoxin EspC / autotransporter domain, T5aSS type secretion	Protease,Autotransporter	99	99	0
NF9E1	yagV/ecpE	CFA/I fimbrial chaperone	Adherence	94	98	1e-133
NF9E1	yagW/ecpD	CFA/I fimbrial minor adhesin	Adherence	100	99	0
NF9E1	yagX/ecpC	CFA/I fimbrial subunit C usher protein	Adherence	100	99	0
NF9E1	yagY/ecpB	CFA/I fimbrial auxiliary subunit	Adherence	100	98	1e-121
NF9E1	yagZ/ecpA	CFA/I fimbrial major subunit	Adherence	98	100	1e-105
NF9E1	ybtA	iron aquisition regulator (YbtA,AraC-like,required for transcription of FyuA/psn,Irp2)	Iron uptake,Siderophore	100	99	1e-186
NF9E1	ybtE	iron aquisition 2,3-dihydroxybenzoate-AMP ligase (EC 2.7.7.58,Irp5) @ 2,3-dihydroxybenzoate-AMP ligase (EC 2.7.7.58) of siderophore biosynthesis	Iron uptake,Siderophore	100	100	1e-306
NF9E1	ybtP	Iron siderophore ABC transporter, permease/ATP-binding protein YbtP	Iron uptake,Siderophore	95	99	0
NF9E1	ybtQ	Iron siderophore ABC transporter, permease/ATP-binding protein YbtQ	Iron uptake,Siderophore	100	99	0
NF9E1	ybtS	Salicylate synthetase (EC 5.4.4.2)(EC 4.2.99.21) @ Salicylate synthetase (EC 5.4.4.2)(EC 4.2.99.21) of siderophore biosynthesis	Iron uptake,Siderophore	100	99	1e-252
NF9E1	ybtT	Iron aquisition yersiniabactin synthesis enzyme YbtT @ Thioesterase in siderophore biosynthesis gene cluster	Iron uptake,Siderophore	100	99	1e-158
NF9E1	ybtU	Yersiniabactin synthetase, thiazolinyl reductase component Irp3 @ Thiazolinyl imide reductase in siderophore biosynthesis gene cluster	Iron uptake,Siderophore	100	100	1e-221
NF9E1	ybtX	Putative signal transducer	Iron uptake,Siderophore	100	99	1e-238
NF9E1	ykgK/ecpR	Transcriptional regulator EcpR	Adherence	91	97	4e-97
NM10E1	cheY	Chemotaxis regulator - transmits chemoreceptor signals to flagellar motor components CheY	Chemotaxis	100	91	1e-61
NM10E1	csgD	Transcriptional regulator CsgD for 2nd curli operon	Adherence	100	93	1e-115
NM10E1	csgG	Curli production assembly/transport component CsgG	Adherence,Fimbrial	100	96	1e-150
NM10E1	entA	2,3-dihydro-2,3-dihydroxybenzoate dehydrogenase (EC 1.3.1.28) [enterobactin] siderophore @ 2,3-dihydro-2,3-dihydroxybenzoate dehydrogenase (EC 1.3.1.28) of siderophore biosynthesis	Iron uptake,Siderophore	100	97	1e-134
NM10E1	entB	Isochorismatase (EC 3.3.2.1) [enterobactin] siderophore / Apo-aryl carrier domain of EntB @ Isochorismatase (EC 3.3.2.1) of siderophore biosynthesis	Iron uptake,Siderophore	100	98	1e-166
NM10E1	entC	Isochorismate synthase (EC 5.4.4.2) @ Isochorismate synthase (EC 5.4.4.2) [enterobactin] siderophore @ Isochorismate synthase (EC 5.4.4.2) of siderophore biosynthesis	Iron uptake,Siderophore	98	99	1e-224
NM10E1	entE	2,3-dihydroxybenzoate-AMP ligase (EC 2.7.7.58) [enterobactin] siderophore @ 2,3-dihydroxybenzoate-AMP ligase (EC 2.7.7.58) of siderophore biosynthesis	Iron uptake,Siderophore	100	98	1e-311
NM10E1	entF	Enterobactin synthetase component F, serine activating enzyme (EC 2.7.7.-)	Iron uptake,Siderophore	99	96	0.0
NM10E1	entS	Enterobactin exporter EntS	Iron uptake	100	99	1e-234
NM10E1	espX1	hypothetical protein	Type III secretion system effector	99	91	1e-263
NM10E1	espX5	Uncharacterized protein YjcF	Type III secretion system effector	100	92	1e-235
NM10E1	fdeC	Putative adhesin	Adherence,Autotransporter,Type Ve	92	92	0.0
NM10E1	fepA	TonB-dependent receptor; Outer membrane receptor for ferric enterobactin and colicins B, D	Iron uptake,Siderophore	100	99	0.0
NM10E1	fepB	Ferric enterobactin-binding periplasmic protein FepB (TC 3.A.1.14.2)	Iron uptake,Siderophore	100	99	1e-177
NM10E1	fepC	Ferric enterobactin transport ATP-binding protein FepC (TC 3.A.1.14.2)	Iron uptake,Siderophore	99	99	1e-153
NM10E1	fepD	Ferric enterobactin transport system permease protein FepD (TC 3.A.1.14.2)	Iron uptake,Siderophore	98	99	1e-179
NM10E1	fepG	Ferric enterobactin transport system permease protein FepG (TC 3.A.1.14.2)	Iron uptake,Siderophore	100	97	1e-178
NM10E1	fes	Enterobactin esterase	Iron uptake	100	96	1e-241
NM10E1	fimA	Type-1 fimbrial protein, A chain	Adherence,Invasion	90	90	2e-85
NM10E1	fimB	Type 1 fimbriae regulatory protein FimB	Adherence,Invasion	100	99	1e-117
NM10E1	fimC	Chaperone protein FimC	Adherence,Invasion	100	98	1e-133
NM10E1	fimD	Outer membrane usher protein FimD	Adherence,Invasion	100	99	0.0
NM10E1	fimE	Type 1 fimbriae regulatory protein FimE	Adherence,Invasion	100	100	1e-113
NM10E1	fimF	Protein FimF (regulates length and adhesion of type 1 fimbriae)	Adherence,Invasion	99	99	2e-96
NM10E1	fimG	Protein FimG (regulates length and adhesion of type 1 fimbriae)	Adherence,Invasion	100	98	4e-88
NM10E1	fimH	Protein FimH (regulates length and adhesion of type 1 fimbriae, and mediates mannose binding)	Adherence,Invasion	99	99	1e-172
NM10E1	fimI	Fimbrin-like protein FimI	Adherence,Invasion	92	98	2e-91
NM10E1	gspE	General secretion pathway protein E	Secretion system,Type II secretion system	100	98	1e-278
NM10E1	gspF	General secretion pathway protein F	Secretion system,Type II secretion system	100	96	1e-212
NM10E1	gspG	General secretion pathway protein G	Secretion system,Type II secretion system	100	98	1e-81
NM10E1	gspH	General secretion pathway protein H	Secretion system,Type II secretion system	100	95	8e-92
NM10E1	gspI	General secretion pathway protein I	Secretion system,Type II secretion system	100	94	1e-59
NM10E1	gspJ	General secretion pathway protein J	Secretion system,Type II secretion system	98	98	1e-103
NM10E1	gspK	General secretion pathway protein K	Secretion system,Type II secretion system	100	97	1e-179
NM10E1	iroB	Glycosyltransferase IroB	Iron uptake	95	99	1e-219
NM10E1	iroC	ABC transporter protein IroC	Iron uptake	97	99	0.0
NM10E1	iroD	Trilactone hydrolase IroD	Iron uptake	100	99	1e-241
NM10E1	iroE	Periplasmic esterase IroE	Iron uptake	100	99	1e-187
NM10E1	iroN	Outer Membrane Siderophore Receptor IroN	Iron uptake,Siderophore receptor	100	98	0.0
NM10E1	iucA	N(2)-citryl-N(6)-acetyl-N(6)-hydroxylysine synthase (EC 6.3.2.38), aerobactin biosynthesis protein IucA	Iron uptake,Siderophore	96	94	0.0
NM10E1	iucB	N6-hydroxylysine O-acetyltransferase (EC 2.3.1.102), aerobactin biosynthesis protein IucB @ Siderophore synthetase small component, acetyltransferase	Iron uptake,Siderophore	100	96	1e-187
NM10E1	iucC	Aerobactin synthase (EC 6.3.2.39), aerobactin biosynthesis protein IucC	Iron uptake,Siderophore	100	97	0.0
NM10E1	iucD	L-lysine 6-monooxygenase [NADPH] (EC 1.14.13.59), aerobactin biosynthesis protein IucD @ Siderophore biosynthesis protein, monooxygenase	Iron uptake,Siderophore	95	98	1e-250
NM10E1	iutA	Aerobactin siderophore receptor IutA @ TonB-dependent siderophore receptor	Iron uptake,Siderophore	96	90	0.0
NM10E1	ompA	Outer membrane protein A precursor	Invasion,Serum resistance	100	99	1e-203
NM10E1	yagV/ecpE	CFA/I fimbrial chaperone	Adherence	94	97	1e-133
NM10E1	yagX/ecpC	CFA/I fimbrial subunit C usher protein	Adherence	100	99	0.0
NM10E1	yagY/ecpB	CFA/I fimbrial auxiliary subunit	Adherence	100	98	1e-122
NM10E1	yagZ/ecpA	CFA/I fimbrial major subunit	Adherence	100	99	1e-105
NM10E1	ykgK/ecpR	Transcriptional regulator EcpR	Adherence	91	98	3e-98
NM1E1	cheY	Chemotaxis regulator - transmits chemoreceptor signals to flagellar motor components CheY	Chemotaxis	100	91	1e-61
NM1E1	csgD	Transcriptional regulator CsgD for 2nd curli operon	Adherence	100	93	1e-115
NM1E1	csgG	Curli production assembly/transport component CsgG	Adherence,Fimbrial	100	96	1e-150
NM1E1	entA	2,3-dihydro-2,3-dihydroxybenzoate dehydrogenase (EC 1.3.1.28) [enterobactin] siderophore @ 2,3-dihydro-2,3-dihydroxybenzoate dehydrogenase (EC 1.3.1.28) of siderophore biosynthesis	Iron uptake,Siderophore	100	97	1e-135
NM1E1	entB	Isochorismatase (EC 3.3.2.1) [enterobactin] siderophore / Apo-aryl carrier domain of EntB @ Isochorismatase (EC 3.3.2.1) of siderophore biosynthesis	Iron uptake,Siderophore	100	99	1e-167
NM1E1	entC	Isochorismate synthase (EC 5.4.4.2) @ Isochorismate synthase (EC 5.4.4.2) [enterobactin] siderophore @ Isochorismate synthase (EC 5.4.4.2) of siderophore biosynthesis	Iron uptake,Siderophore	98	99	1e-224
NM1E1	entD	4'-phosphopantetheinyl transferase (EC 2.7.8.-) [enterobactin] siderophore	Iron uptake,Siderophore	96	95	1e-134
NM1E1	entE	2,3-dihydroxybenzoate-AMP ligase (EC 2.7.7.58) [enterobactin] siderophore @ 2,3-dihydroxybenzoate-AMP ligase (EC 2.7.7.58) of siderophore biosynthesis	Iron uptake,Siderophore	100	98	1e-311
NM1E1	entF	Enterobactin synthetase component F, serine activating enzyme (EC 2.7.7.-)	Iron uptake,Siderophore	99	97	0.0
NM1E1	entS	Enterobactin exporter EntS	Iron uptake	100	99	1e-234
NM1E1	espL1	Putative ankyrin repeat protein B	Type III secretion system effector	100	98	0.0
NM1E1	espX5	Uncharacterized protein YjcF	Type III secretion system effector	100	92	1e-233
NM1E1	fdeC	Putative adhesin	Adherence,Autotransporter,Type Ve	99	94	0.0
NM1E1	fepA	TonB-dependent receptor; Outer membrane receptor for ferric enterobactin and colicins B, D	Iron uptake,Siderophore	100	99	0.0
NM1E1	fepB	Ferric enterobactin-binding periplasmic protein FepB (TC 3.A.1.14.2)	Iron uptake,Siderophore	100	99	1e-176
NM1E1	fepC	Ferric enterobactin transport ATP-binding protein FepC (TC 3.A.1.14.2)	Iron uptake,Siderophore	99	99	1e-153
NM1E1	fepD	Ferric enterobactin transport system permease protein FepD (TC 3.A.1.14.2)	Iron uptake,Siderophore	98	99	1e-179
NM1E1	fepG	Ferric enterobactin transport system permease protein FepG (TC 3.A.1.14.2)	Iron uptake,Siderophore	100	97	1e-179
NM1E1	fes	Enterobactin esterase	Iron uptake	100	95	1e-240
NM1E1	fimA	Type-1 fimbrial protein, A chain	Adherence,Invasion	90	98	2e-94
NM1E1	fimB	Type 1 fimbriae regulatory protein FimB	Adherence,Invasion	100	99	1e-117
NM1E1	fimC	Chaperone protein FimC	Adherence,Invasion	100	99	1e-133
NM1E1	fimD	Outer membrane usher protein FimD	Adherence,Invasion	100	99	0.0
NM1E1	fimE	Type 1 fimbriae regulatory protein FimE	Adherence,Invasion	100	99	1e-112
NM1E1	fimF	Protein FimF (regulates length and adhesion of type 1 fimbriae)	Adherence,Invasion	99	99	2e-96
NM1E1	fimG	Protein FimG (regulates length and adhesion of type 1 fimbriae)	Adherence,Invasion	100	98	1e-88
NM1E1	fimH	Protein FimH (regulates length and adhesion of type 1 fimbriae, and mediates mannose binding)	Adherence,Invasion	99	98	1e-170
NM1E1	gspE	General secretion pathway protein E	Secretion system,Type II secretion system	100	98	1e-278
NM1E1	gspF	General secretion pathway protein F	Secretion system,Type II secretion system	100	96	1e-213
NM1E1	gspG	General secretion pathway protein G	Secretion system,Type II secretion system	100	98	1e-81
NM1E1	gspH	General secretion pathway protein H	Secretion system,Type II secretion system	100	95	8e-92
NM1E1	gspI	General secretion pathway protein I	Secretion system,Type II secretion system	100	93	7e-59
NM1E1	gspJ	General secretion pathway protein J	Secretion system,Type II secretion system	98	98	1e-103
NM1E1	gspK	General secretion pathway protein K	Secretion system,Type II secretion system	100	98	1e-180
NM1E1	iroB	Glycosyltransferase IroB	Iron uptake	95	99	1e-219
NM1E1	iroC	ABC transporter protein IroC	Iron uptake	97	99	0.0
NM1E1	iroD	Trilactone hydrolase IroD	Iron uptake	100	99	1e-240
NM1E1	iroE	Periplasmic esterase IroE	Iron uptake	100	99	1e-188
NM1E1	iroN	Outer Membrane Siderophore Receptor IroN	Iron uptake,Siderophore receptor	100	99	0.0
NM1E1	iucA	N(2)-citryl-N(6)-acetyl-N(6)-hydroxylysine synthase (EC 6.3.2.38), aerobactin biosynthesis protein IucA	Iron uptake,Siderophore	96	94	0.0
NM1E1	iucB	N6-hydroxylysine O-acetyltransferase (EC 2.3.1.102), aerobactin biosynthesis protein IucB @ Siderophore synthetase small component, acetyltransferase	Iron uptake,Siderophore	100	95	1e-186
NM1E1	iucC	Aerobactin synthase (EC 6.3.2.39), aerobactin biosynthesis protein IucC	Iron uptake,Siderophore	100	97	0.0
NM1E1	iucD	L-lysine 6-monooxygenase [NADPH] (EC 1.14.13.59), aerobactin biosynthesis protein IucD @ Siderophore biosynthesis protein, monooxygenase	Iron uptake,Siderophore	95	98	1e-250
NM1E1	ompA	Outer membrane protein A precursor	Invasion,Serum resistance	100	96	1e-196
NM1E1	papC	Outer membrane usher protein PapC	Adherence	99	99	0.0
NM1E1	papF	PapF protein	Adherence	94	92	4e-83
NM1E1	papH	minor pilin subunit PapH	Adherence	100	96	1e-110
NM1E1	papI	PapI protein	Adherence	94	93	2e-32
NM1E1	papX	hypothetical protein	Adherence	90	96	1e-88
NM1E1	yagV/ecpE	CFA/I fimbrial chaperone	Adherence	94	97	1e-133
NM1E1	yagW/ecpD	CFA/I fimbrial minor adhesin	Adherence	100	98	0.0
NM1E1	yagX/ecpC	CFA/I fimbrial subunit C usher protein	Adherence	100	99	0.0
NM1E1	yagY/ecpB	CFA/I fimbrial auxiliary subunit	Adherence	100	98	1e-122
NM1E1	yagZ/ecpA	CFA/I fimbrial major subunit	Adherence	100	99	1e-105
NM2E	cheY	Chemotaxis regulator - transmits chemoreceptor signals to flagellar motor components CheY	Chemotaxis	100	91	1e-61
NM2E	csgD	Transcriptional regulator CsgD for 2nd curli operon	Adherence	100	92	1e-115
NM2E	csgG	Curli production assembly/transport component CsgG	Adherence,Fimbrial	100	96	1e-150
NM2E	entA	2,3-dihydro-2,3-dihydroxybenzoate dehydrogenase (EC 1.3.1.28) [enterobactin] siderophore @ 2,3-dihydro-2,3-dihydroxybenzoate dehydrogenase (EC 1.3.1.28) of siderophore biosynthesis	Iron uptake,Siderophore	100	98	1e-135
NM2E	entB	Isochorismatase (EC 3.3.2.1) [enterobactin] siderophore / Apo-aryl carrier domain of EntB @ Isochorismatase (EC 3.3.2.1) of siderophore biosynthesis	Iron uptake,Siderophore	100	99	1e-167
NM2E	entC	Isochorismate synthase (EC 5.4.4.2) @ Isochorismate synthase (EC 5.4.4.2) [enterobactin] siderophore @ Isochorismate synthase (EC 5.4.4.2) of siderophore biosynthesis	Iron uptake,Siderophore	98	99	1e-224
NM2E	entD	4'-phosphopantetheinyl transferase (EC 2.7.8.-) [enterobactin] siderophore	Iron uptake,Siderophore	96	94	1e-132
NM2E	entE	2,3-dihydroxybenzoate-AMP ligase (EC 2.7.7.58) [enterobactin] siderophore @ 2,3-dihydroxybenzoate-AMP ligase (EC 2.7.7.58) of siderophore biosynthesis	Iron uptake,Siderophore	100	98	1e-311
NM2E	entF	Enterobactin synthetase component F, serine activating enzyme (EC 2.7.7.-)	Iron uptake,Siderophore	99	97	0.0
NM2E	entS	Enterobactin exporter EntS	Iron uptake	99	99	1e-233
NM2E	espL1	Putative ankyrin repeat protein B	Type III secretion system effector	100	95	0.0
NM2E	espX5	Uncharacterized protein YjcF	Type III secretion system effector	100	94	1e-241
NM2E	fdeC	Putative adhesin	Adherence,Autotransporter,Type Ve	99	94	0.0
NM2E	fepA	TonB-dependent receptor; Outer membrane receptor for ferric enterobactin and colicins B, D	Iron uptake,Siderophore	100	99	0.0
NM2E	fepB	Ferric enterobactin-binding periplasmic protein FepB (TC 3.A.1.14.2)	Iron uptake,Siderophore	100	99	1e-177
NM2E	fepC	Ferric enterobactin transport ATP-binding protein FepC (TC 3.A.1.14.2)	Iron uptake,Siderophore	99	99	1e-153
NM2E	fepD	Ferric enterobactin transport system permease protein FepD (TC 3.A.1.14.2)	Iron uptake,Siderophore	98	99	1e-179
NM2E	fepG	Ferric enterobactin transport system permease protein FepG (TC 3.A.1.14.2)	Iron uptake,Siderophore	100	97	1e-178
NM2E	fes	Enterobactin esterase	Iron uptake	100	95	1e-239
NM2E	fimB	Type 1 fimbriae regulatory protein FimB	Adherence,Invasion	100	99	1e-117
NM2E	fimC	Chaperone protein FimC	Adherence,Invasion	100	98	1e-133
NM2E	fimD	Outer membrane usher protein FimD	Adherence,Invasion	100	99	0.0
NM2E	fimE	Type 1 fimbriae regulatory protein FimE	Adherence,Invasion	100	100	1e-113
NM2E	fimF	Protein FimF (regulates length and adhesion of type 1 fimbriae)	Adherence,Invasion	99	98	3e-96
NM2E	fimG	Protein FimG (regulates length and adhesion of type 1 fimbriae)	Adherence,Invasion	100	98	1e-88
NM2E	fimH	Protein FimH (regulates length and adhesion of type 1 fimbriae, and mediates mannose binding)	Adherence,Invasion	99	98	1e-171
NM2E	ompA	Outer membrane protein A precursor	Invasion,Serum resistance	100	96	1e-196
NM2E	yagV/ecpE	CFA/I fimbrial chaperone	Adherence	94	98	1e-133
NM2E	yagW/ecpD	CFA/I fimbrial minor adhesin	Adherence	100	99	0.0
NM2E	yagX/ecpC	CFA/I fimbrial subunit C usher protein	Adherence	100	99	0.0
NM2E	yagY/ecpB	CFA/I fimbrial auxiliary subunit	Adherence	100	99	1e-122
NM2E	yagZ/ecpA	CFA/I fimbrial major subunit	Adherence	100	98	1e-104
NM2E	ykgK/ecpR	Transcriptional regulator EcpR	Adherence	91	97	4e-97
NM3E	cheY	Chemotaxis regulator - transmits chemoreceptor signals to flagellar motor components CheY	Chemotaxis	100	91	1e-61
NM3E	csgD	Transcriptional regulator CsgD for 2nd curli operon	Adherence	100	93	1e-115
NM3E	csgG	Curli production assembly/transport component CsgG	Adherence,Fimbrial	100	96	1e-150
NM3E	entA	2,3-dihydro-2,3-dihydroxybenzoate dehydrogenase (EC 1.3.1.28) [enterobactin] siderophore @ 2,3-dihydro-2,3-dihydroxybenzoate dehydrogenase (EC 1.3.1.28) of siderophore biosynthesis	Iron uptake,Siderophore	100	97	1e-134
NM3E	entB	Isochorismatase (EC 3.3.2.1) [enterobactin] siderophore / Apo-aryl carrier domain of EntB @ Isochorismatase (EC 3.3.2.1) of siderophore biosynthesis	Iron uptake,Siderophore	100	99	1e-167
NM3E	entC	Isochorismate synthase (EC 5.4.4.2) @ Isochorismate synthase (EC 5.4.4.2) [enterobactin] siderophore @ Isochorismate synthase (EC 5.4.4.2) of siderophore biosynthesis	Iron uptake,Siderophore	98	99	1e-224
NM3E	entE	2,3-dihydroxybenzoate-AMP ligase (EC 2.7.7.58) [enterobactin] siderophore @ 2,3-dihydroxybenzoate-AMP ligase (EC 2.7.7.58) of siderophore biosynthesis	Iron uptake,Siderophore	100	98	0
NM3E	entF	Enterobactin synthetase component F, serine activating enzyme (EC 2.7.7.-)	Iron uptake,Siderophore	99	96	0
NM3E	entS	Enterobactin exporter EntS	Iron uptake	100	99	1e-234
NM3E	espX5	Uncharacterized protein YjcF	Type III secretion system effector	100	92	1e-235
NM3E	fdeC	Putative adhesin	Adherence,Autotransporter,Type Ve	92	92	0
NM3E	fepA	TonB-dependent receptor; Outer membrane receptor for ferric enterobactin and colicins B, D	Iron uptake,Siderophore	100	99	0
NM3E	fepB	Ferric enterobactin-binding periplasmic protein FepB (TC 3.A.1.14.2)	Iron uptake,Siderophore	100	99	1e-176
NM3E	fepC	Ferric enterobactin transport ATP-binding protein FepC (TC 3.A.1.14.2)	Iron uptake,Siderophore	99	99	1e-153
NM3E	fepD	Ferric enterobactin transport system permease protein FepD (TC 3.A.1.14.2)	Iron uptake,Siderophore	98	99	1e-179
NM3E	fepG	Ferric enterobactin transport system permease protein FepG (TC 3.A.1.14.2)	Iron uptake,Siderophore	100	96	1e-177
NM3E	fes	Enterobactin esterase	Iron uptake	100	96	1e-241
NM3E	fimA	Type-1 fimbrial protein, A chain	Adherence,Invasion	90	90	2e-85
NM3E	fimB	Type 1 fimbriae regulatory protein FimB	Adherence,Invasion	100	99	1e-117
NM3E	fimC	Chaperone protein FimC	Adherence,Invasion	100	98	1e-133
NM3E	fimD	Outer membrane usher protein FimD	Adherence,Invasion	100	99	0
NM3E	fimE	Type 1 fimbriae regulatory protein FimE	Adherence,Invasion	100	100	1e-113
NM3E	fimF	Protein FimF (regulates length and adhesion of type 1 fimbriae)	Adherence,Invasion	99	97	9e-95
NM3E	fimG	Protein FimG (regulates length and adhesion of type 1 fimbriae)	Adherence,Invasion	100	98	1e-88
NM3E	fimH	Protein FimH (regulates length and adhesion of type 1 fimbriae, and mediates mannose binding)	Adherence,Invasion	99	99	1e-172
NM3E	fimI	Fimbrin-like protein FimI	Adherence,Invasion	92	98	2e-91
NM3E	gspE	General secretion pathway protein E	Secretion system,Type II secretion system	100	98	1e-278
NM3E	gspF	General secretion pathway protein F	Secretion system,Type II secretion system	100	96	1e-213
NM3E	gspG	General secretion pathway protein G	Secretion system,Type II secretion system	100	99	1e-82
NM3E	gspH	General secretion pathway protein H	Secretion system,Type II secretion system	100	94	8e-92
NM3E	gspI	General secretion pathway protein I	Secretion system,Type II secretion system	100	93	7e-59
NM3E	gspJ	General secretion pathway protein J	Secretion system,Type II secretion system	100	97	1e-103
NM3E	gspK	General secretion pathway protein K	Secretion system,Type II secretion system	100	98	1e-180
NM3E	ompA	Outer membrane protein A precursor	Invasion,Serum resistance	100	99	1e-203
NM3E	yagV/ecpE	CFA/I fimbrial chaperone	Adherence	94	97	1e-133
NM3E	yagY/ecpB	CFA/I fimbrial auxiliary subunit	Adherence	100	98	1e-122
NM3E	yagZ/ecpA	CFA/I fimbrial major subunit	Adherence	100	100	1e-106
NM3E	ykgK/ecpR	Transcriptional regulator EcpR	Adherence	91	98	3e-98
NM5E	cheY	Chemotaxis regulator - transmits chemoreceptor signals to flagellar motor components CheY	Chemotaxis	100	91	1e-61
NM5E	csgD	Transcriptional regulator CsgD for 2nd curli operon	Adherence	100	93	1e-115
NM5E	csgG	Curli production assembly/transport component CsgG	Adherence,Fimbrial	100	96	1e-150
NM5E	entA	2,3-dihydro-2,3-dihydroxybenzoate dehydrogenase (EC 1.3.1.28) [enterobactin] siderophore @ 2,3-dihydro-2,3-dihydroxybenzoate dehydrogenase (EC 1.3.1.28) of siderophore biosynthesis	Iron uptake,Siderophore	100	97	1e-135
NM5E	entB	Isochorismatase (EC 3.3.2.1) [enterobactin] siderophore / Apo-aryl carrier domain of EntB @ Isochorismatase (EC 3.3.2.1) of siderophore biosynthesis	Iron uptake,Siderophore	100	98	1e-166
NM5E	entC	Isochorismate synthase (EC 5.4.4.2) @ Isochorismate synthase (EC 5.4.4.2) [enterobactin] siderophore @ Isochorismate synthase (EC 5.4.4.2) of siderophore biosynthesis	Iron uptake,Siderophore	98	99	1e-224
NM5E	entE	2,3-dihydroxybenzoate-AMP ligase (EC 2.7.7.58) [enterobactin] siderophore @ 2,3-dihydroxybenzoate-AMP ligase (EC 2.7.7.58) of siderophore biosynthesis	Iron uptake,Siderophore	100	98	0
NM5E	entF	Enterobactin synthetase component F, serine activating enzyme (EC 2.7.7.-)	Iron uptake,Siderophore	99	96	0
NM5E	entS	Enterobactin exporter EntS	Iron uptake	100	99	1e-232
NM5E	espX5	Uncharacterized protein YjcF	Type III secretion system effector	100	91	1e-232
NM5E	fepA	TonB-dependent receptor; Outer membrane receptor for ferric enterobactin and colicins B, D	Iron uptake,Siderophore	100	99	0
NM5E	fepB	Ferric enterobactin-binding periplasmic protein FepB (TC 3.A.1.14.2)	Iron uptake,Siderophore	100	99	1e-177
NM5E	fepC	Ferric enterobactin transport ATP-binding protein FepC (TC 3.A.1.14.2)	Iron uptake,Siderophore	99	99	1e-153
NM5E	fepD	Ferric enterobactin transport system permease protein FepD (TC 3.A.1.14.2)	Iron uptake,Siderophore	98	99	1e-179
NM5E	fepG	Ferric enterobactin transport system permease protein FepG (TC 3.A.1.14.2)	Iron uptake,Siderophore	100	97	1e-179
NM5E	fes	Enterobactin esterase	Iron uptake	100	95	1e-241
NM5E	fimA	Type-1 fimbrial protein, A chain	Adherence,Invasion	90	90	4e-85
NM5E	fimC	Chaperone protein FimC	Adherence,Invasion	100	98	1e-133
NM5E	fimD	Outer membrane usher protein FimD	Adherence,Invasion	100	99	0
NM5E	fimE	Type 1 fimbriae regulatory protein FimE	Adherence,Invasion	100	100	1e-113
NM5E	fimF	Protein FimF (regulates length and adhesion of type 1 fimbriae)	Adherence,Invasion	99	99	2e-96
NM5E	fimG	Protein FimG (regulates length and adhesion of type 1 fimbriae)	Adherence,Invasion	100	98	4e-88
NM5E	fimH	Protein FimH (regulates length and adhesion of type 1 fimbriae, and mediates mannose binding)	Adherence,Invasion	99	99	1e-172
[truncated: 689 more rows]

## Sheet: S6
Supplemental table S6: List of plasmid replicons
Strain	Plasmid	% Coverage	% Identity
CF21E	IncFIB(AP001918)	100	98
CF21E	IncFII	100.383	96
CF22E	IncFIA	100	99
CF22E	IncFIB(AP001918)	100	99
CF22E	IncFIC(FII)	100	98
CF24E	Col(pHAD28)	100	93
CF24E	IncFII	100.383	96
CF24E	IncFII(pHN7A8)	100.385	98
CF25E	IncX1	100	95
CF25E	IncY	100	99
CF27E	IncI(Gamma)	97.1631	100
CM21E	IncFII(pCoo)	100.382	95
CM21E	IncX1	100	99
CM21E	IncX4	100	100
CM21E	p0111	100	99
CM22E	Col(pHAD28)	100	92
CM24E	IncFIA	93	100
CM24E	IncFIB(AP001918)	100	98
CM24E	IncFIC(FII)	100	96
CM24E	IncX4	100	100
CM26E	IncX1	100	99
EF33E	IncFIB(AP001918)	100	99
EF33E	IncFII	100	100
EF36E	not detected
EF37E	IncI1-I(Gamma)	100	100
EF37Sal1A	IncFIB(AP001918)	100	99
EF37Sal1A	IncFIB(H89-PhagePlasmid)	100	100
EF37Sal1A	IncFIC(FII)	100	95
EF37Sal1A	IncR	100	100
EF37Sal2A	Col440I	100	92
EF37Sal2A	IncFIA(HI1)	100	100
EF37Sal2A	IncHI1A	100	100
EF37Sal2A	IncHI1B(R27)	100	100
EF37Sal2A	IncN	100	100
EF37Sal2A	IncX1	100	98
EF37Sal2A	IncY	100	99
EF39Sal1B	not detected
EM33E	IncFIB(AP001918)	100	98
EM33E	IncFIC(FII)	100	96
EM33E	IncFII(pCoo)	100	96
EM33E	IncFII(pRSB107)	100	96
EM34E	IncFIA(HI1)	100	99
EM34E	IncFIB(AP001918)	100	98
EM34E	IncFIB(K)	100	99
EM34E	IncFIC(FII)	100	94
EM34E	IncFII(pRSB107)	100	96
EM34E	IncX1	100	99
EM35E	Col(pHAD28)	100	92
EM35E	IncFIC(FII)	100	94
EM35E	IncR	100	100
EM36E	ColRNAI	91	92
EM36E	IncFIA	100	99
EM36E	IncFIB(pB171)	100	99
EM36E	IncFIC(FII)	100	94
EM36E	p0111	100	99
EM37_E1	Col(pHAD28)	100	92
EM37_E1	IncY	100	99
EM38E	IncFIB(pHCM2)	100	92
EM39E1	Col(MG828)	100	92
EM39E1	Col(pHAD28)	100	93
EM39E1	IncFIA	94	100
EM39E1	IncFIB(AP001918)	100	98
EM39E1	IncFIC(FII)	100	96
EM40E	Col(pHAD28)	100	93
EM40E	p0111	100	99
NEF11E	Col440I	99	94
NEF11E	ColpVC	90	96
NEF11E	IncFII(pCoo)	100	98
NEF11E	IncN	100	100
NEF11E	IncR	100	100
NEF11E	IncX1	100	99
NEF11E	IncY	100	99
NEF13E1	IncFIB(K)	100	99
NEF13E1	IncHI1B(pNDM-CIT)	100	93
NEF14E	not detected
NEF15E	not detected
NEF16E	Col156	100	94
NEF17E	Col(MG828)	100	93
NEF17E	IncFIA(HI1)	100	99
NEF17E	IncFIB(K)	100	99
NEF17E	IncX1	100	99
NEF17E	IncY	100	99
NEF18E	not detected
NEF19E1	IncFIB(AP001918)	100	98
NEF19E1	IncFII(pCoo)	100	96
NEM12E	not detected
NEM13E2	IncFIB(AP001918)	100	97
NEM13E2	IncFII	100	94
NEM14E	not detected
NEM15E	IncR	100	100
NEM15E	IncX1	100	99
NEM16E	IncFIA(HI1)	100	99
NEM16E	IncFIB(K)	100	99
NEM16E	IncFIB(pHCM2)	100	91
NEM16E	IncX1	100	99
NEM16E	p0111	100	99
NEM17E1	IncFIA	93	100
NEM17E1	IncFIB(AP001918)	100	98
NEM17E1	IncFIC(FII)	100	96
NEM17E1	IncX4	100	100
NEM18E	IncX1	100	99
NEM18E	IncY	100	99
NEM20E	IncFIB(K)	100	99
NEM20E	IncFIB(pHCM2)	100	91
NEM20E	IncFII	100	100
NEM20E	IncX1	100	99
NF10E	IncFIB(AP001918)	100	98
NF10E	IncFII	100	96
NF1_E1	IncFII(pHN7A8)	100	95
NF1_E1	IncFII(pRSB107)	100	95
NF4E	Col(pHAD28)	100	93
NF4E	IncFIA(HI1)	100	99
NF4E	IncFIB(K)	100	99
NF5E	IncN	100	100
NF5E	IncQ1	100	100
NF5E	p0111	100	99
NF6E	Col(pHAD28)	98	93
NF6E	IncFIA(HI1)	100	99
NF6E	IncFIB(K)	100	99
NF6E	IncY	100	99
NF9E1	IncFIB(AP001918)	100	98
NF9E1	IncFIC(FII)	100	96
NM10E1	IncB/O/K/Z	100	95
NM10E1	IncFIB(AP001918)	100	98
NM10E1	IncFIC(FII)	100	96
NM1E1	IncFIB(AP001918)	100	98
NM1E1	IncFII	100	100
NM1E1	IncI1-I(Gamma)	100	100
NM2E	IncC	100	100
NM2E	IncFII	100	100
NM2E	IncR	100	100
NM2E	IncX1	100	99
NM2E	IncY	100	99
NM3E	not detected
NM5E	Col440I	100	92
NM5E	IncFIA(HI1)	100	100
NM5E	IncHI1A	100	100
NM5E	IncHI1B(R27)	100	100
NM5E	IncN	100	100
NM5E	IncX1	100	98
NM5E	IncY	100	99
NM6E	IncFIB(AP001918)	100	99
NM6E	IncFIB(H89-PhagePlasmid)	100	100
NM6E	IncFIC(FII)	100	96
NM6E	IncR	100	100
NM7E	Col440I	100	95
NM8E	not detected
NM9E	IncFIB(H89-PhagePlasmid)	100	100
NM9E	IncFIC(FII)	100	94
NM9E	IncR	100	100
NM9E	IncX1	100	99
SF50E	Col(pHAD28)	100	94
SF50E	IncFIB(AP001918)	100	99
SF50E	IncFIC(FII)	100	94
SF50E	IncN	100	100
SF50E	IncX1	100	99
SM41E	not detected
SM42K	IncFIB(AP001918)	100	98
SM42K	IncFIC(FII)	100	94
SM42K	IncY	100	99
SM45E1	Col440I	100	93
SM45E1	IncFIA(HI1)	100	99
SM45E1	IncFIB(K)	100	99
SM45E1	IncN	100	100
SM45E1	IncR	100	100
SM45E1	IncX1	100	95
SM46E	Col(pHAD28)	100	92
SM46E	IncY	100	99
SM47E1	Col(MG828)	100	93
SM47E1	IncFIB(AP001918)	100	98
SM47E1	IncFIC(FII)	100	96
SM48E	Col(pHAD28)	100	93
SM48E	IncFIA(HI1)	100	99
SM48E	IncFIB(K)	100	99
SM49E	IncN	100	100
SM49E	IncX1	100	99
SM50E	IncFII(pHN7A8)	100	95
SM50E	IncFII(pRSB107)	100	95
WF30E	not detected
WM27E	IncFIA(HI1)	100	99
WM27E	IncFIB(AP001918)	100	97
WM27E	IncFIB(K)	100	99
WM27E	IncN	100	100
WM27E	IncX1	100	99
WM27E	IncY	100	100
WM28E	Col(pHAD28)	100	92
WM28E	IncFIC(FII)	100	94
WM28E	IncR	100	100
WM29E	IncFIB(H89-PhagePlasmid)	100	100
WM29E	IncX1	100	99
WM29E	IncY	100	99
WM30E1	Col(pHAD28)	100	92
WM30E1	IncFIC(FII)	100	94
WM30E1	IncR	100	100

## Sheet: S7
Supplemental table S7: Correlation matrix of AMR genes and AMR phenotypes in all E. coli isolates
				aac(3)-IIa	aac(3)-IId	aac(6')-IIa	aac(3)-Vla	aadA1	aadA2	aadA5	ant2Ia	aph3Ia	aph3Ib	aph6Id	blaCMY-2	blaCTX-M-14	blaCTX-M-55	blaEC	blaEC-5	blaEC-8	blaEC-13	blaEC-15	blaEC-18	blaLAP-2	blaSHV-12	blaTEM-1	blaTEM-135	blaTEM-215	blaVEB-17	mcr1.1	mcr3.5	fosA7	InuF	erm42	ermB	mdfA	mefB	mphA	cmlA1	floR	oqxA	oqxB	qnrS1	qnrS2	sul1	sul2	sul3	tetA	tetB
antibiotic resistance genes	aminoglycoside resistance	aac(3)-IIa	Pearson Correlation	1	-0.0589695	-0.021267	-0.030303	-0.120386	-0.112367	-0.021267	-0.021267	0.284437	-0.100504	-0.100504	-0.030303	0.70181	0.326396	0.0928414	-0.021267	-0.021267	0.0720324	-0.108398	-0.0635642	-0.0373979	-0.021267	-0.154672	-0.030303	-0.030303	-0.021267	-0.0490408	-0.030303	-0.021267	-0.0373979	-0.030303	-0.021267	0.154672	-0.054153	-0.030303	-0.11636	0.108631	-0.021267	-0.021267	-0.104447	-0.021267	-0.021267	-0.108398	-0.120386	-0.174078	-0.054153
			P-valus		0.632881	0.863327	0.806217	0.328131	0.361604	0.863327	0.863327	0.018732	0.414799	0.414799	0.806217	2.60786e-11	0.00659851	0.451435	0.863327	0.863327	0.559395	0.378914	0.606576	0.762058	0.863327	0.207884	0.806217	0.806217	0.863327	0.691262	0.806217	0.863327	0.762058	0.806217	0.863327	0.207884	0.660951	0.806217	0.344682	0.377885	0.863327	0.863327	0.396637	0.863327	0.863327	0.378914	0.328131	0.155685	0.660951
		aac(3)-IId	Pearson Correlation	-0.0589695	1	-0.0413854	-0.0589695	0.0760617	0.099961	-0.0413854	-0.0413854	0.275393	0.1397	0.1397	-0.0589695	-0.0413854	0.532327	-0.0935606	-0.0413854	-0.0413854	-0.12169	0.112608	0.176708	0.398535	-0.0413854	0.0888639	-0.0589695	-0.0589695	-0.0413854	-0.0954331	-0.0589695	0.360644	-0.072776	0.227454	0.360644	0.106063	-0.105381	0.227454	0.0878016	0.154352	0.360644	0.360644	0.235515	0.360644	-0.0413854	0.112608	0.0760617	0.0483934	0.235854
			P-valus	0.632881		0.737558	0.632881	0.537574	0.417336	0.737558	0.737558	0.0230269	0.255866	0.255866	0.632881	0.737558	2.97939e-06	0.447922	0.737558	0.737558	0.32288	0.360566	0.149437	0.000762414	0.737558	0.471136	0.632881	0.632881	0.737558	0.438848	0.632881	0.00251788	0.555336	0.062127	0.00251788	0.389328	0.392401	0.062127	0.476475	0.208837	0.00251788	0.00251788	0.0531885	0.00251788	0.737558	0.360566	0.537574	0.695137	0.0528369
		aac(6')-IIa	Pearson Correlation	-0.021267	-0.0413854	1	-0.021267	-0.084488	0.189264	-0.0149254	1	-0.0344173	-0.0705346	-0.0705346	-0.021267	-0.0149254	-0.0305424	-0.0733017	-0.0149254	-0.0149254	-0.0816626	0.196193	-0.04461	-0.0262462	1	-0.10855	-0.021267	-0.021267	1	-0.0344173	-0.021267	-0.0149254	0.568668	-0.021267	-0.0149254	0.10855	-0.0380051	-0.021267	-0.0816626	0.220244	-0.0149254	-0.0149254	-0.0733017	-0.0149254	-0.0149254	-0.0760749	-0.084488	0.122169	-0.0380051
			P-valus	0.863327	0.737558		0.863327	0.493334	0.122157	0.903847	0	0.780526	0.567612	0.567612	0.863327	0.903847	0.804717	0.552476	0.903847	0.903847	0.507952	0.108828	0.717933	0.831752	0	0.378241	0.863327	0.863327	0	0.780526	0.863327	0.903847	4.21201e-07	0.863327	0.903847	0.378241	0.758311	0.863327	0.507952	0.0711155	0.903847	0.903847	0.552476	0.903847	0.903847	0.537503	0.493334	0.320963	0.758311
		aac(3)-Vla	Pearson Correlation	-0.030303	-0.0589695	-0.021267	1	0.251716	0.26968	-0.021267	-0.021267	0.284437	-0.100504	-0.100504	0.484848	-0.021267	-0.0435194	0.0928414	-0.021267	-0.021267	0.0720324	-0.108398	-0.0635642	0.386445	-0.021267	0.195918	-0.030303	-0.030303	-0.021267	0.284437	1	-0.021267	-0.0373979	0.484848	-0.021267	0.154672	0.559581	-0.030303	0.260425	-0.0965609	-0.021267	-0.021267	0.290129	-0.021267	0.70181	0.0855775	0.251716	1.81186e-18	-0.054153
			P-valus	0.806217	0.632881	0.863327		0.0383879	0.0261492	0.863327	0.863327	0.018732	0.414799	0.414799	2.78927e-05	0.863327	0.72455	0.451435	0.863327	0.863327	0.559395	0.378914	0.606576	0.00113362	0.863327	0.109335	0.806217	0.806217	0.863327	0.018732	0	0.863327	0.762058	2.78927e-05	0.863327	0.207884	7.02164e-07	0.806217	0.0319638	0.433432	0.863327	0.863327	0.0163959	0.863327	2.60786e-11	0.487757	0.0383879	1	0.660951
		aadA1	Pearson Correlation	-0.120386	0.0760617	-0.084488	0.251716	1	0.795408	-0.084488	-0.084488	0.286926	-0.181489	-0.181489	0.065665	-0.084488	-0.0392934	0.0125739	-0.084488	0.176657	-0.0540312	0.129809	-0.154958	0.00450218	-0.084488	0.335166	0.065665	0.065665	-0.084488	0.0460498	0.251716	-0.084488	0.00450218	0.251716	0.176657	0.107998	0.449829	0.065665	0.898519	0.135136	0.176657	0.176657	0.155078	0.176657	0.176657	0.0597534	0.932806	0.502956	-0.104308
			P-valus	0.328131	0.537574	0.493334	0.0383879		5.40731e-16	0.493334	0.493334	0.0176778	0.138559	0.138559	0.59471	0.493334	0.750381	0.91894	0.493334	0.149556	0.661667	0.291398	0.207035	0.970933	0.493334	0.00520747	0.59471	0.59471	0.493334	0.709227	0.0383879	0.493334	0.970933	0.0383879	0.149556	0.380688	0.000118851	0.59471	2.71524e-25	0.271879	0.149556	0.149556	0.206678	0.149556	0.149556	0.62836	5.83224e-31	1.23612e-05	0.397267
		aadA2	Pearson Correlation	-0.112367	0.099961	0.189264	0.26968	0.795408	1	0.189264	0.189264	0.312779	-0.223607	-0.223607	0.26968	-0.07886	-0.0242061	-0.0215166	-0.07886	0.189264	-0.0123278	0.101546	-0.135529	0.01849	0.189264	0.271475	-0.112367	0.0786567	0.189264	-0.0581914	0.26968	-0.07886	0.175655	0.26968	0.189264	0.183533	0.481932	0.26968	0.825965	0.25064	0.189264	0.189264	0.197952	0.189264	0.189264	0.101546	0.795408	0.451848	-0.0870154
			P-valus	0.361604	0.417336	0.122157	0.0261492	5.40731e-16		0.122157	0.122157	0.00940601	0.0668014	0.0668014	0.0261492	0.522669	0.84466	0.861739	0.522669	0.122157	0.920521	0.409954	0.270474	0.881034	0.122157	0.0251315	0.361604	0.523745	0.122157	0.637382	0.0261492	0.522669	0.151915	0.0261492	0.122157	0.134095	3.16649e-05	0.0261492	4.37384e-18	0.039251	0.122157	0.122157	0.10563	0.122157	0.122157	0.409954	5.40731e-16	0.000109783	0.480447
		aadA5	Pearson Correlation	-0.021267	-0.0413854	-0.0149254	-0.021267	-0.084488	0.189264	1	-0.0149254	-0.0344173	-0.0705346	-0.0705346	0.70181	-0.0149254	-0.0305424	-0.0733017	-0.0149254	-0.0149254	-0.0816626	0.196193	-0.04461	-0.0262462	-0.0149254	0.137497	-0.021267	-0.021267	-0.0149254	-0.0344173	-0.021267	-0.0149254	0.568668	-0.021267	-0.0149254	0.10855	-0.0380051	0.70181	-0.0816626	-0.0677674	-0.0149254	-0.0149254	0.203616	-0.0149254	-0.0149254	0.196193	-0.084488	0.122169	-0.0380051
			P-valus	0.863327	0.737558	0.903847	0.863327	0.493334	0.122157		0.903847	0.780526	0.567612	0.567612	2.60786e-11	0.903847	0.804717	0.552476	0.903847	0.903847	0.507952	0.108828	0.717933	0.831752	0.903847	0.263511	0.863327	0.863327	0.903847	0.780526	0.863327	0.903847	4.21201e-07	0.863327	0.903847	0.378241	0.758311	2.60786e-11	0.507952	0.58294	0.903847	0.903847	0.0958278	0.903847	0.903847	0.108828	0.493334	0.320963	0.758311
		ant2Ia	Pearson Correlation	-0.021267	-0.0413854	1	-0.021267	-0.084488	0.189264	-0.0149254	1	-0.0344173	-0.0705346	-0.0705346	-0.021267	-0.0149254	-0.0305424	-0.0733017	-0.0149254	-0.0149254	-0.0816626	0.196193	-0.04461	-0.0262462	1	-0.10855	-0.021267	-0.021267	1	-0.0344173	-0.021267	-0.0149254	0.568668	-0.021267	-0.0149254	0.10855	-0.0380051	-0.021267	-0.0816626	0.220244	-0.0149254	-0.0149254	-0.0733017	-0.0149254	-0.0149254	-0.0760749	-0.084488	0.122169	-0.0380051
			P-valus	0.863327	0.737558	0	0.863327	0.493334	0.122157	0.903847		0.780526	0.567612	0.567612	0.863327	0.903847	0.804717	0.552476	0.903847	0.903847	0.507952	0.108828	0.717933	0.831752	0	0.378241	0.863327	0.863327	0	0.780526	0.863327	0.903847	4.21201e-07	0.863327	0.903847	0.378241	0.758311	0.863327	0.507952	0.0711155	0.903847	0.903847	0.552476	0.903847	0.903847	0.537503	0.493334	0.320963	0.758311
		aph3Ia	Pearson Correlation	0.284437	0.275393	-0.0344173	0.284437	0.286926	0.312779	-0.0344173	-0.0344173	1	-0.03253	-0.03253	0.284437	-0.0344173	0.169031	0.214106	-0.0344173	-0.0344173	-0.0663572	-0.0498579	-0.102869	-0.0605228	-0.0344173	0.0901127	-0.0490408	-0.0490408	-0.0344173	-0.0793651	0.284437	-0.0344173	-0.0605228	0.284437	-0.0344173	0.250313	0.309656	-0.0490408	0.299504	-0.0234404	-0.0344173	-0.0344173	0.0863935	0.433659	-0.0344173	0.0757101	0.286926	0.0563436	-0.0876384
			P-valus	0.018732	0.0230269	0.780526	0.018732	0.0176778	0.00940601	0.780526	0.780526		0.792284	0.792284	0.018732	0.780526	0.168216	0.0795641	0.780526	0.780526	0.590823	0.686384	0.403848	0.623936	0.780526	0.464901	0.691262	0.691262	0.780526	0.520001	0.018732	0.780526	0.623936	0.018732	0.780526	0.0395167	0.0101804	0.691262	0.013093	0.849516	0.780526	0.780526	0.483601	0.000220509	0.780526	0.539461	0.0176778	0.648124	0.477298
		aph3Ib	Pearson Correlation	-0.100504	0.1397	-0.0705346	-0.100504	-0.181489	-0.223607	-0.0705346	-0.0705346	-0.03253	1	1	-0.100504	-0.0705346	-7.0108e-18	0.03849	-0.0705346	-0.0705346	-0.0183773	-0.132453	0.210819	0.0413449	-0.0705346	0.444591	-0.100504	0.100504	-0.0705346	0.35783	-0.100504	-0.0705346	-0.124035	0.100504	0.211604	0.0341993	-0.0598684	0.100504	-0.238904	0.240192	0.211604	0.211604	0.03849	-0.0705346	-0.0705346	0.39736	-0.181489	0.169809	0.179605
			P-valus	0.414799	0.255866	0.567612	0.414799	0.138559	0.0668014	0.567612	0.567612	0.792284		0	0.414799	0.567612	1	0.755323	0.567612	0.567612	0.881754	0.281596	0.0844057	0.737805	0.567612	0.000145691	0.414799	0.414799	0.567612	0.00273626	0.414799	0.567612	0.313574	0.414799	0.0832286	0.781882	0.627697	0.414799	0.0497574	0.0485023	0.0832286	0.0832286	0.755323	0.567612	0.567612	0.000792913	0.138559	0.166237	0.142771
		aph6Id	Pearson Correlation	-0.100504	0.1397	-0.0705346	-0.100504	-0.181489	-0.223607	-0.0705346	-0.0705346	-0.03253	1	1	-0.100504	-0.0705346	-7.0108e-18	0.03849	-0.0705346	-0.0705346	-0.0183773	-0.132453	0.210819	0.0413449	-0.0705346	0.444591	-0.100504	0.100504	-0.0705346	0.35783	-0.100504	-0.0705346	-0.124035	0.100504	0.211604	0.0341993	-0.0598684	0.100504	-0.238904	0.240192	0.211604	0.211604	0.03849	-0.0705346	-0.0705346	0.39736	-0.181489	0.169809	0.179605
			P-valus	0.414799	0.255866	0.567612	0.414799	0.138559	0.0668014	0.567612	0.567612	0.792284	0		0.414799	0.567612	1	0.755323	0.567612	0.567612	0.881754	0.281596	0.0844057	0.737805	0.567612	0.000145691	0.414799	0.414799	0.567612	0.00273626	0.414799	0.567612	0.313574	0.414799	0.0832286	0.781882	0.627697	0.414799	0.0497574	0.0485023	0.0832286	0.0832286	0.755323	0.567612	0.567612	0.000792913	0.138559	0.166237	0.142771
	beta-lactam resistance	blaCMY-2	Pearson Correlation	-0.030303	-0.0589695	-0.021267	0.484848	0.065665	0.26968	0.70181	-0.021267	0.284437	-0.100504	-0.100504	1	-0.021267	-0.0435194	0.0928414	-0.021267	-0.021267	-0.11636	0.0855775	-0.0635642	-0.0373979	-0.021267	0.195918	-0.030303	-0.030303	-0.021267	-0.0490408	0.484848	-0.021267	0.386445	0.484848	-0.021267	0.154672	0.252714	0.484848	0.0720324	-0.0965609	-0.021267	-0.021267	0.290129	-0.021267	-0.021267	0.279553	0.065665	-1.02672e-17	-0.054153
			P-valus	0.806217	0.632881	0.863327	2.78927e-05	0.59471	0.0261492	2.60786e-11	0.863327	0.018732	0.414799	0.414799		0.863327	0.72455	0.451435	0.863327	0.863327	0.344682	0.487757	0.606576	0.762058	0.863327	0.109335	0.806217	0.806217	0.863327	0.691262	2.78927e-05	0.863327	0.00113362	2.78927e-05	0.863327	0.207884	0.037601	2.78927e-05	0.559395	0.433432	0.863327	0.863327	0.0163959	0.863327	0.863327	0.0209573	0.59471	1	0.660951
		blaCTX-M-14	Pearson Correlation	0.70181	-0.0413854	-0.0149254	-0.021267	-0.084488	-0.07886	-0.0149254	-0.0149254	-0.0344173	-0.0705346	-0.0705346	-0.021267	1	-0.0305424	0.203616	-0.0149254	-0.0149254	-0.0816626	-0.0760749	-0.04461	-0.0262462	-0.0149254	-0.10855	-0.021267	-0.021267	-0.0149254	-0.0344173	-0.021267	-0.0149254	-0.0262462	-0.021267	-0.0149254	0.10855	-0.0380051	-0.021267	-0.0816626	0.220244	-0.0149254	-0.0149254	-0.0733017	-0.0149254	-0.0149254	-0.0760749	-0.084488	-0.122169	-0.0380051
			P-valus	2.60786e-11	0.737558	0.903847	0.863327	0.493334	0.522669	0.903847	0.903847	0.780526	0.567612	0.567612	0.863327		0.804717	0.0958278	0.903847	0.903847	0.507952	0.537503	0.717933	0.831752	0.903847	0.378241	0.863327	0.863327	0.903847	0.780526	0.863327	0.903847	0.831752	0.863327	0.903847	0.378241	0.758311	0.863327	0.507952	0.0711155	0.903847	0.903847	0.552476	0.903847	0.903847	0.537503	0.493334	0.320963	0.758311
		blaCTX-M-55	Pearson Correlation	0.326396	0.532327	-0.0305424	-0.0435194	-0.0392934	-0.0242061	-0.0305424	-0.0305424	0.169031	-7.0108e-18	-7.0108e-18	-0.0435194	-0.0305424	1	-0.15	-0.0305424	-0.0305424	0.103449	-0.0163868	0.102698	0.25064	-0.0305424	-0.0962567	-0.0435194	-0.0435194	-0.0305424	-0.0704295	-0.0435194	0.488678	-0.0537086	0.326396	0.488678	-0.0296174	-0.0777714	0.326396	-0.0318304	0.156009	0.488678	0.488678	0.133333	-0.0305424	-0.0305424	-0.0163868	-0.0392934	-0.125	0.142581
			P-valus	0.00659851	2.97939e-06	0.804717	0.72455	0.750381	0.84466	0.804717	0.804717	0.168216	1	1	0.72455	0.804717		0.222116	0.804717	0.804717	0.401189	0.894484	0.404633	0.039251	0.804717	0.434889	0.72455	0.72455	0.804717	0.56819	0.72455	2.35725e-05	0.663566	0.00659851	2.35725e-05	0.810519	0.528443	0.00659851	0.796655	0.203931	2.35725e-05	2.35725e-05	0.278383	0.804717	0.804717	0.894484	0.750381	0.309793	0.246093
		blaEC	Pearson Correlation	0.0928414	-0.0935606	-0.0733017	0.0928414	0.0125739	-0.0215166	-0.0733017	-0.0733017	0.214106	0.03849	0.03849	0.0928414	0.203616	-0.15	1	-0.0733017	-0.0733017	-0.401062	-0.37362	-0.219089	-0.128901	-0.0733017	-0.0631839	-0.104447	-0.104447	-0.0733017	-0.0413187	0.0928414	-0.0733017	-0.128901	0.0928414	-0.0733017	0.130317	0.0483911	-0.104447	-0.0403184	-0.0970725	-0.0733017	-0.0733017	-0.0577778	-0.0733017	-0.0733017	0.0721021	0.0125739	-0.133333	-0.0691301
			P-valus	0.451435	0.447922	0.552476	0.451435	0.91894	0.861739	0.552476	0.552476	0.0795641	0.755323	0.755323	0.451435	0.0958278	0.222116		0.552476	0.552476	0.00070041	0.0016992	0.0726479	0.294817	0.552476	0.608735	0.396637	0.396637	0.552476	0.737966	0.451435	0.552476	0.294817	0.451435	0.552476	0.289499	0.695151	0.396637	0.744089	0.430988	0.552476	0.552476	0.63978	0.552476	0.552476	0.559014	0.91894	0.278383	0.575368
		blaEC-5	Pearson Correlation	-0.021267	-0.0413854	-0.0149254	-0.021267	-0.084488	-0.07886	-0.0149254	-0.0149254	-0.0344173	-0.0705346	-0.0705346	-0.021267	-0.0149254	-0.0305424	-0.0733017	1	-0.0149254	-0.0816626	-0.0760749	-0.04461	-0.0262462	-0.0149254	-0.10855	-0.021267	-0.021267	-0.0149254	-0.0344173	-0.021267	-0.0149254	-0.0262462	-0.021267	-0.0149254	0.10855	-0.0380051	-0.021267	-0.0816626	-0.0677674	-0.0149254	-0.0149254	-0.0733017	-0.0149254	-0.0149254	-0.0760749	-0.084488	-0.122169	-0.0380051
			P-valus	0.863327	0.737558	0.903847	0.863327	0.493334	0.522669	0.903847	0.903847	0.780526	0.567612	0.567612	0.863327	0.903847	0.804717	0.552476		0.903847	0.507952	0.537503	0.717933	0.831752	0.903847	0.378241	0.863327	0.863327	0.903847	0.780526	0.863327	0.903847	0.831752	0.863327	0.903847	0.378241	0.758311	0.863327	0.507952	0.58294	0.903847	0.903847	0.552476	0.903847	0.903847	0.537503	0.493334	0.320963	0.758311
		blaEC-8	Pearson Correlation	-0.021267	-0.0413854	-0.0149254	-0.021267	0.176657	0.189264	-0.0149254	-0.0149254	-0.0344173	-0.0705346	-0.0705346	-0.021267	-0.0149254	-0.0305424	-0.0733017	-0.0149254	1	-0.0816626	-0.0760749	-0.04461	-0.0262462	-0.0149254	0.137497	-0.021267	-0.021267	-0.0149254	-0.0344173	-0.021267	-0.0149254	-0.0262462	-0.021267	-0.0149254	-0.137497	-0.0380051	-0.021267	0.182769	0.220244	-0.0149254	-0.0149254	0.203616	-0.0149254	-0.0149254	0.196193	0.176657	0.122169	-0.0380051
			P-valus	0.863327	0.737558	0.903847	0.863327	0.149556	0.122157	0.903847	0.903847	0.780526	0.567612	0.567612	0.863327	0.903847	0.804717	0.552476	0.903847		0.507952	0.537503	0.717933	0.831752	0.903847	0.263511	0.863327	0.863327	0.903847	0.780526	0.863327	0.903847	0.831752	0.863327	0.903847	0.263511	0.758311	0.863327	0.13575	0.0711155	0.903847	0.903847	0.0958278	0.903847	0.903847	0.108828	0.149556	0.320963	0.758311
		blaEC-13	Pearson Correlation	0.0720324	-0.12169	-0.0816626	0.0720324	-0.0540312	-0.0123278	-0.0816626	-0.0816626	-0.0663572	-0.0183773	-0.0183773	-0.11636	-0.0816626	0.103449	-0.401062	-0.0816626	-0.0816626	1	-0.416236	-0.244079	0.0113971	-0.0816626	-0.0810751	0.0720324	0.0720324	-0.0816626	0.17755	0.0720324	0.182769	-0.143603	-0.11636	-0.0816626	-0.111243	-0.095719	-0.11636	0.035461	0.00441408	-0.0816626	-0.0816626	-0.112467	-0.0816626	0.182769	0.00938878	0.0140081	0.0318304	0.0165033
			P-valus	0.559395	0.32288	0.507952	0.559395	0.661667	0.920521	0.507952	0.507952	0.590823	0.881754	0.881754	0.344682	0.507952	0.401189	0.00070041	0.507952	0.507952		0.000414955	0.0448713	0.926505	0.507952	0.51102	0.559395	0.559395	0.507952	0.147475	0.559395	0.13575	0.242687	0.344682	0.507952	0.366457	0.437471	0.344682	0.774045	0.971502	0.507952	0.507952	0.361171	0.507952	0.13575	0.939429	0.909731	0.796655	0.893738
		blaEC-15	Pearson Correlation	-0.108398	0.112608	0.196193	-0.108398	0.129809	0.101546	0.196193	0.196193	-0.0498579	-0.132453	-0.132453	0.0855775	-0.0760749	-0.0163868	-0.37362	-0.0760749	-0.0760749	-0.416236	1	-0.227378	0.185411	0.196193	0.238785	0.0855775	0.0855775	0.196193	-0.0498579	-0.108398	-0.0760749	0.345005	-0.108398	-0.0760749	0.0912432	0.152931	0.0855775	0.0803262	0.118167	-0.0760749	-0.0760749	0.146389	0.196193	-0.0760749	-0.0225564	0.0597534	0.098321	0.152931
			P-valus	0.378914	0.360566	0.108828	0.378914	0.291398	0.409954	0.108828	0.108828	0.686384	0.281596	0.281596	0.487757	0.537503	0.894484	0.0016992	0.537503	0.537503	0.000414955		0.0622165	0.13009	0.108828	0.0498746	0.487757	0.487757	0.108828	0.686384	0.378914	0.537503	0.00396077	0.378914	0.537503	0.459296	0.213109	0.487757	0.514943	0.337189	0.537503	0.537503	0.233573	0.108828	0.537503	0.855128	0.62836	0.425056	0.213109
		blaEC-18	Pearson Correlation	-0.0635642	0.176708	-0.04461	-0.0635642	-0.154958	-0.135529	-0.04461	-0.04461	-0.102869	0.210819	0.210819	-0.0635642	-0.04461	0.102698	-0.219089	-0.04461	-0.04461	-0.244079	-0.227378	1	-0.0784465	-0.04461	-0.140592	-0.0635642	-0.0635642	-0.04461	-0.102869	-0.0635642	-0.04461	-0.0784465	0.206584	0.334575	-0.135185	-0.113592	0.206584	-0.145285	-0.0949443	0.334575	0.334575	-0.0121716	-0.04461	-0.04461	-0.125656	-0.154958	-1.26686e-18	-0.113592
			P-valus	0.606576	0.149437	0.717933	0.606576	0.207035	0.270474	0.717933	0.717933	0.403848	0.0844057	0.0844057	0.606576	0.717933	0.404633	0.0726479	0.717933	0.717933	0.0448713	0.0622165		0.524859	0.717933	0.252812	0.606576	0.606576	0.717933	0.403848	0.606576	0.717933	0.524859	0.0909831	0.00529235	0.271704	0.356356	0.0909831	0.237157	0.441206	0.00529235	0.00529235	0.921525	0.717933	0.717933	0.30724	0.207035	1	0.356356
		blaLAP-2	Pearson Correlation	-0.0373979	0.398535	-0.0262462	0.386445	0.00450218	0.01849	-0.0262462	-0.0262462	-0.0605228	0.0413449	0.0413449	-0.0373979	-0.0262462	0.25064	-0.128901	-0.0262462	-0.0262462	0.0113971	0.185411	-0.0784465	1	-0.0262462	0.0975637	-0.0373979	-0.0373979	-0.0262462	0.213847	0.386445	-0.0262462	-0.0461538	-0.0373979	-0.0262462	0.190885	0.185644	-0.0373979	0.0113971	0.0496536	-0.0262462	-0.0262462	0.358057	-0.0262462	0.568668	0.0258167	0.00450218	-0.0716115	0.43812
			P-valus	0.762058	0.000762414	0.831752	0.00113362	0.970933	0.881034	0.831752	0.831752	0.623936	0.737805	0.737805	0.762058	0.831752	0.039251	0.294817	0.831752	0.831752	0.926505	0.13009	0.524859		0.831752	0.428649	0.762058	0.762058	0.831752	0.0799369	0.00113362	0.831752	0.7086	0.762058	0.831752	0.118932	0.129598	0.762058	0.926505	0.687602	0.831752	0.831752	0.002718	0.831752	4.21201e-07	0.834466	0.970933	0.561698	0.000186509
		blaSHV-12	Pearson Correlation	-0.021267	-0.0413854	1	-0.021267	-0.084488	0.189264	-0.0149254	1	-0.0344173	-0.0705346	-0.0705346	-0.021267	-0.0149254	-0.0305424	-0.0733017	-0.0149254	-0.0149254	-0.0816626	0.196193	-0.04461	-0.0262462	1	-0.10855	-0.021267	-0.021267	1	-0.0344173	-0.021267	-0.0149254	0.568668	-0.021267	-0.0149254	0.10855	-0.0380051	-0.021267	-0.0816626	0.220244	-0.0149254	-0.0149254	-0.0733017	-0.0149254	-0.0149254	-0.0760749	-0.084488	0.122169	-0.0380051
			P-valus	0.863327	0.737558	0	0.863327	0.493334	0.122157	0.903847	0	0.780526	0.567612	0.567612	0.863327	0.903847	0.804717	0.552476	0.903847	0.903847	0.507952	0.108828	0.717933	0.831752		0.378241	0.863327	0.863327	0	0.780526	0.863327	0.903847	4.21201e-07	0.863327	0.903847	0.378241	0.758311	0.863327	0.507952	0.0711155	0.903847	0.903847	0.552476	0.903847	0.903847	0.537503	0.493334	0.320963	0.758311
		blaTEM-1	Pearson Correlation	-0.154672	0.0888639	-0.10855	0.195918	0.335166	0.271475	0.137497	-0.10855	0.0901127	0.444591	0.444591	0.195918	-0.10855	-0.0962567	-0.0631839	-0.10855	0.137497	-0.0810751	0.238785	-0.140592	0.0975637	-0.10855	1	-0.154672	-0.154672	-0.10855	0.317063	0.195918	-0.10855	0.0975637	0.195918	0.137497	0.252632	0.350115	0.195918	0.30356	0.20536	0.137497	0.137497	0.27248	0.137497	0.137497	0.370797	0.335166	0.533114	0.141275
			P-valus	0.207884	0.471136	0.378241	0.109335	0.00520747	0.0251315	0.263511	0.378241	0.464901	0.000145691	0.000145691	0.109335	0.378241	0.434889	0.608735	0.378241	0.263511	0.51102	0.0498746	0.252812	0.428649	0.378241		0.207884	0.207884	0.378241	0.00842749	0.109335	0.378241	0.428649	0.109335	0.263511	0.0376656	0.00342421	0.109335	0.0118527	0.0929566	0.263511	0.263511	0.0245765	0.263511	0.263511	0.00185351	0.00520747	2.86267e-06	0.250492
		blaTEM-135	Pearson Correlation	-0.030303	-0.0589695	-0.021267	-0.030303	0.065665	-0.112367	-0.021267	-0.021267	-0.0490408	-0.100504	-0.100504	-0.030303	-0.021267	-0.0435194	-0.104447	-0.021267	-0.021267	0.0720324	0.0855775	-0.0635642	-0.0373979	-0.021267	-0.154672	1	-0.030303	-0.021267	-0.0490408	-0.030303	-0.021267	-0.0373979	-0.030303	-0.021267	-0.195918	-0.054153	-0.030303	0.0720324	-0.0965609	-0.021267	-0.021267	-0.104447	-0.021267	-0.021267	-0.108398	0.065665	0.174078	-0.054153
			P-valus	0.806217	0.632881	0.863327	0.806217	0.59471	0.361604	0.863327	0.863327	0.691262	0.414799	0.414799	0.806217	0.863327	0.72455	0.396637	0.863327	0.863327	0.559395	0.487757	0.606576	0.762058	0.863327	0.207884		0.806217	0.863327	0.691262	0.806217	0.863327	0.762058	0.806217	0.863327	0.109335	0.660951	0.806217	0.559395	0.433432	0.863327	0.863327	0.396637	0.863327	0.863327	0.378914	0.59471	0.155685	0.660951
		blaTEM-215	Pearson Correlation	-0.030303	-0.0589695	-0.021267	-0.030303	0.065665	0.0786567	-0.021267	-0.021267	-0.0490408	0.100504	0.100504	-0.030303	-0.021267	-0.0435194	-0.104447	-0.021267	-0.021267	0.0720324	0.0855775	-0.0635642	-0.0373979	-0.021267	-0.154672	-0.030303	1	-0.021267	-0.0490408	-0.030303	-0.021267	-0.0373979	-0.030303	-0.021267	-0.195918	-0.054153	-0.030303	0.0720324	0.313823	-0.021267	-0.021267	-0.104447	-0.021267	-0.021267	0.279553	0.065665	1.81186e-18	-0.054153
			P-valus	0.806217	0.632881	0.863327	0.806217	0.59471	0.523745	0.863327	0.863327	0.691262	0.414799	0.414799	0.806217	0.863327	0.72455	0.396637	0.863327	0.863327	0.559395	0.487757	0.606576	0.762058	0.863327	0.207884	0.806217		0.863327	0.691262	0.806217	0.863327	0.762058	0.806217	0.863327	0.109335	0.660951	0.806217	0.559395	0.00915887	0.863327	0.863327	0.396637	0.863327	0.863327	0.0209573	0.59471	1	0.660951
		blaVEB-17	Pearson Correlation	-0.021267	-0.0413854	1	-0.021267	-0.084488	0.189264	-0.0149254	1	-0.0344173	-0.0705346	-0.0705346	-0.021267	-0.0149254	-0.0305424	-0.0733017	-0.0149254	-0.0149254	-0.0816626	0.196193	-0.04461	-0.0262462	1	-0.10855	-0.021267	-0.021267	1	-0.0344173	-0.021267	-0.0149254	0.568668	-0.021267	-0.0149254	0.10855	-0.0380051	-0.021267	-0.0816626	0.220244	-0.0149254	-0.0149254	-0.0733017	-0.0149254	-0.0149254	-0.0760749	-0.084488	0.122169	-0.0380051
			P-valus	0.863327	0.737558	0	0.863327	0.493334	0.122157	0.903847	0	0.780526	0.567612	0.567612	0.863327	0.903847	0.804717	0.552476	0.903847	0.903847	0.507952	0.108828	0.717933	0.831752	0	0.378241	0.863327	0.863327		0.780526	0.863327	0.903847	4.21201e-07	0.863327	0.903847	0.378241	0.758311	0.863327	0.507952	0.0711155	0.903847	0.903847	0.552476	0.903847	0.903847	0.537503	0.493334	0.320963	0.758311
	colistin resistance	mcr1.1	Pearson Correlation	-0.0490408	-0.0954331	-0.0344173	0.284437	0.0460498	-0.0581914	-0.0344173	-0.0344173	-0.0793651	0.35783	0.35783	-0.0490408	-0.0344173	-0.0704295	-0.0413187	-0.0344173	-0.0344173	0.17755	-0.0498579	-0.102869	0.213847	-0.0344173	0.317063	-0.0490408	-0.0490408	-0.0344173	1	0.284437	-0.0344173	-0.0605228	-0.0490408	-0.0344173	0.136838	0.111009	-0.0490408	-0.0663572	0.242217	-0.0344173	-0.0344173	0.46953	-0.0344173	0.433659	0.326846	0.0460498	0.281718	-0.0876384
			P-valus	0.691262	0.438848	0.780526	0.018732	0.709227	0.637382	0.780526	0.780526	0.520001	0.00273626	0.00273626	0.691262	0.780526	0.56819	0.737966	0.780526	0.780526	0.147475	0.686384	0.403848	0.0799369	0.780526	0.00842749	0.691262	0.691262	0.780526		0.018732	0.780526	0.623936	0.691262	0.780526	0.26583	0.367472	0.691262	0.590823	0.0465817	0.780526	0.780526	5.36152e-05	0.780526	0.000220509	0.00651984	0.709227	0.0199445	0.477298
		mcr3.5	Pearson Correlation	-0.030303	-0.0589695	-0.021267	1	0.251716	0.26968	-0.021267	-0.021267	0.284437	-0.100504	-0.100504	0.484848	-0.021267	-0.0435194	0.0928414	-0.021267	-0.021267	0.0720324	-0.108398	-0.0635642	0.386445	-0.021267	0.195918	-0.030303	-0.030303	-0.021267	0.284437	1	-0.021267	-0.0373979	0.484848	-0.021267	0.154672	0.559581	-0.030303	0.260425	-0.0965609	-0.021267	-0.021267	0.290129	-0.021267	0.70181	0.0855775	0.251716	1.81186e-18	-0.054153
			P-valus	0.806217	0.632881	0.863327	0	0.0383879	0.0261492	0.863327	0.863327	0.018732	0.414799	0.414799	2.78927e-05	0.863327	0.72455	0.451435	0.863327	0.863327	0.559395	0.378914	0.606576	0.00113362	0.863327	0.109335	0.806217	0.806217	0.863327	0.018732		0.863327	0.762058	2.78927e-05	0.863327	0.207884	7.02164e-07	0.806217	0.0319638	0.433432	0.863327	0.863327	0.0163959	0.863327	2.60786e-11	0.487757	0.0383879	1	0.660951
	fosfomycin resistance	fosA7	Pearson Correlation	-0.021267	0.360644	-0.0149254	-0.021267	-0.084488	-0.07886	-0.0149254	-0.0149254	-0.0344173	-0.0705346	-0.0705346	-0.021267	-0.0149254	0.488678	-0.0733017	-0.0149254	-0.0149254	0.182769	-0.0760749	-0.04461	-0.0262462	-0.0149254	-0.10855	-0.021267	-0.021267	-0.0149254	-0.0344173	-0.021267	1	-0.0262462	-0.021267	-0.0149254	-0.137497	-0.0380051	-0.021267	-0.0816626	-0.0677674	-0.0149254	-0.0149254	0.203616	-0.0149254	-0.0149254	-0.0760749	-0.084488	-0.122169	-0.0380051
			P-valus	0.863327	0.00251788	0.903847	0.863327	0.493334	0.522669	0.903847	0.903847	0.780526	0.567612	0.567612	0.863327	0.903847	2.35725e-05	0.552476	0.903847	0.903847	0.13575	0.537503	0.717933	0.831752	0.903847	0.378241	0.863327	0.863327	0.903847	0.780526	0.863327		0.831752	0.863327	0.903847	0.263511	0.758311	0.863327	0.507952	0.58294	0.903847	0.903847	0.0958278	0.903847	0.903847	0.537503	0.493334	0.320963	0.758311
	macrolide resistance	InuF	Pearson Correlation	-0.0373979	-0.072776	0.568668	-0.0373979	0.00450218	0.175655	0.568668	0.568668	-0.0605228	-0.124035	-0.124035	0.386445	-0.0262462	-0.0537086	-0.128901	-0.0262462	-0.0262462	-0.143603	0.345005	-0.0784465	-0.0461538	0.568668	0.0975637	-0.0373979	-0.0373979	0.568668	-0.0605228	-0.0373979	-0.0262462	1	-0.0373979	-0.0262462	0.0466609	-0.0668319	0.386445	0.0113971	0.0496536	-0.0262462	-0.0262462	0.0334187	-0.0262462	-0.0262462	0.0258167	0.00450218	0.214834	-0.0668319
			P-valus	0.762058	0.555336	4.21201e-07	0.762058	0.970933	0.151915	4.21201e-07	4.21201e-07	0.623936	0.313574	0.313574	0.00113362	0.831752	0.663566	0.294817	0.831752	0.831752	0.242687	0.00396077	0.524859	0.7086	4.21201e-07	0.428649	0.762058	0.762058	4.21201e-07	0.623936	0.762058	0.831752		0.762058	0.831752	0.705544	0.588164	0.00113362	0.926505	0.687602	0.831752	0.831752	0.786742	0.831752	0.831752	0.834466	0.970933	0.0785212	0.588164
		erm42	Pearson Correlation	-0.030303	0.227454	-0.021267	0.484848	0.251716	0.26968	-0.021267	-0.021267	0.284437	0.100504	0.100504	0.484848	-0.021267	0.326396	0.0928414	-0.021267	-0.021267	-0.11636	-0.108398	0.206584	-0.0373979	-0.021267	0.195918	-0.030303	-0.030303	-0.021267	-0.0490408	0.484848	-0.021267	-0.0373979	1	0.70181	-0.0206229	0.252714	0.484848	0.260425	0.108631	0.70181	0.70181	0.0928414	-0.021267	-0.021267	0.0855775	0.251716	1.81186e-18	-0.054153
			P-valus	0.806217	0.062127	0.863327	2.78927e-05	0.0383879	0.0261492	0.863327	0.863327	0.018732	0.414799	0.414799	2.78927e-05	0.863327	0.00659851	0.451435	0.863327	0.863327	0.344682	0.378914	0.0909831	0.762058	0.863327	0.109335	0.806217	0.806217	0.863327	0.691262	2.78927e-05	0.863327	0.762058		2.60786e-11	0.867428	0.037601	2.78927e-05	0.0319638	0.377885	2.60786e-11	2.60786e-11	0.451435	0.863327	0.863327	0.487757	0.0383879	1	0.660951
		ermB	Pearson Correlation	-0.021267	0.360644	-0.0149254	-0.021267	0.176657	0.189264	-0.0149254	-0.0149254	-0.0344173	0.211604	0.211604	-0.021267	-0.0149254	0.488678	-0.0733017	-0.0149254	-0.0149254	-0.0816626	-0.0760749	0.334575	-0.0262462	-0.0149254	0.137497	-0.021267	-0.021267	-0.0149254	-0.0344173	-0.021267	-0.0149254	-0.0262462	0.70181	1	-0.137497	-0.0380051	0.70181	0.182769	0.220244	1	1	-0.0733017	-0.0149254	-0.0149254	-0.0760749	0.176657	0.122169	-0.0380051
			P-valus	0.863327	0.00251788	0.903847	0.863327	0.149556	0.122157	0.903847	0.903847	0.780526	0.0832286	0.0832286	0.863327	0.903847	2.35725e-05	0.552476	0.903847	0.903847	0.507952	0.537503	0.00529235	0.831752	0.903847	0.263511	0.863327	0.863327	0.903847	0.780526	0.863327	0.903847	0.831752	2.60786e-11		0.263511	0.758311	2.60786e-11	0.13575	0.0711155	0	0	0.552476	0.903847	0.903847	0.537503	0.149556	0.320963	0.758311
		mdfA	Pearson Correlation	0.154672	0.106063	0.10855	0.154672	0.107998	0.183533	0.10855	0.10855	0.250313	0.0341993	0.0341993	0.154672	0.10855	-0.0296174	0.130317	0.10855	-0.137497	-0.111243	0.0912432	-0.135185	0.190885	0.10855	0.252632	-0.195918	-0.195918	0.10855	0.136838	0.154672	-0.137497	0.0466609	-0.0206229	-0.137497	1	0.0675661	-0.0206229	0.0810751	0.0739296	-0.137497	-0.137497	0.19745	0.10855	0.10855	0.0912432	0.107998	0.11847	0.171986
			P-valus	0.207884	0.389328	0.378241	0.207884	0.380688	0.134095	0.378241	0.378241	0.0395167	0.781882	0.781882	0.207884	0.378241	0.810519	0.289499	0.378241	0.263511	0.366457	0.459296	0.271704	0.118932	0.378241	0.0376656	0.109335	0.109335	0.378241	0.26583	0.207884	0.263511	0.705544	0.867428	0.263511		0.584062	0.867428	0.51102	0.549068	0.263511	0.263511	0.106537	0.378241	0.378241	0.459296	0.380688	0.335945	0.160791
		mefB	Pearson Correlation	-0.054153	-0.105381	-0.0380051	0.559581	0.449829	0.481932	-0.0380051	-0.0380051	0.309656	-0.0598684	-0.0598684	0.252714	-0.0380051	-0.0777714	0.0483911	-0.0380051	-0.0380051	-0.095719	0.152931	-0.113592	0.185644	-0.0380051	0.350115	-0.054153	-0.054153	-0.0380051	0.111009	0.559581	-0.0380051	-0.0668319	0.252714	-0.0380051	0.0675661	1	-0.054153	0.465392	-0.172559	-0.0380051	-0.0380051	0.283433	-0.0380051	0.39272	-0.0781649	0.449829	0.20739	-0.0967742
			P-valus	0.660951	0.392401	0.758311	7.02164e-07	0.000118851	3.16649e-05	0.758311	0.758311	0.0101804	0.627697	0.627697	0.037601	0.758311	0.528443	0.695151	0.758311	0.758311	0.437471	0.213109	0.356356	0.129598	0.758311	0.00342421	0.660951	0.660951	0.758311	0.367472	7.02164e-07	0.758311	0.588164	0.037601	0.758311	0.584062		0.660951	6.363e-05	0.15938	0.758311	0.758311	0.0191719	0.758311	0.000924409	0.526352	0.000118851	0.0897	0.432412
		mphA	Pearson Correlation	-0.030303	0.227454	-0.021267	-0.030303	0.065665	0.26968	0.70181	-0.021267	-0.0490408	0.100504	0.100504	0.484848	-0.021267	0.326396	-0.104447	-0.021267	-0.021267	-0.11636	0.0855775	0.206584	-0.0373979	-0.021267	0.195918	-0.030303	-0.030303	-0.021267	-0.0490408	-0.030303	-0.021267	0.386445	0.484848	0.70181	-0.0206229	-0.054153	1	0.0720324	0.108631	0.70181	0.70181	0.0928414	-0.021267	-0.021267	0.0855775	0.065665	0.174078	-0.054153
			P-valus	0.806217	0.062127	0.863327	0.806217	0.59471	0.0261492	2.60786e-11	0.863327	0.691262	0.414799	0.414799	2.78927e-05	0.863327	0.00659851	0.396637	0.863327	0.863327	0.344682	0.487757	0.0909831	0.762058	0.863327	0.109335	0.806217	0.806217	0.863327	0.691262	0.806217	0.863327	0.00113362	2.78927e-05	2.60786e-11	0.867428	0.660951		0.559395	0.377885	2.60786e-11	2.60786e-11	0.451435	0.863327	0.863327	0.487757	0.59471	0.155685	0.660951
	phenicol resistance	cmlA1	Pearson Correlation	-0.11636	0.0878016	-0.0816626	0.260425	0.898519	0.825965	-0.0816626	-0.0816626	0.299504	-0.238904	-0.238904	0.0720324	-0.0816626	-0.0318304	-0.0403184	-0.0816626	0.182769	0.035461	0.0803262	-0.145285	0.0113971	-0.0816626	0.30356	0.0720324	0.0720324	-0.0816626	-0.0663572	0.260425	-0.0816626	0.0113971	0.260425	0.182769	0.0810751	0.465392	0.0720324	1	0.154493	0.182769	0.182769	0.103979	0.182769	0.182769	0.00938878	0.966559	0.477455	-0.095719
			P-valus	0.344682	0.476475	0.507952	0.0319638	2.71524e-25	4.37384e-18	0.507952	0.507952	0.013093	0.0497574	0.0497574	0.559395	0.507952	0.796655	0.744089	0.507952	0.13575	0.774045	0.514943	0.237157	0.926505	0.507952	0.0118527	0.559395	0.559395	0.507952	0.590823	0.0319638	0.507952	0.926505	0.0319638	0.13575	0.51102	6.363e-05	0.559395		0.208418	0.13575	0.13575	0.398766	0.13575	0.13575	0.939429	9.96466e-41	3.8384e-05	0.437471
		floR	Pearson Correlation	0.108631	0.154352	0.220244	-0.0965609	0.135136	0.25064	-0.0677674	0.220244	-0.0234404	0.240192	0.240192	-0.0965609	0.220244	0.156009	-0.0970725	-0.0677674	0.220244	0.00441408	0.118167	-0.0949443	0.0496536	0.220244	0.20536	-0.0965609	0.313823	0.220244	0.242217	-0.0965609	-0.0677674	0.0496536	0.108631	0.220244	0.0739296	-0.172559	0.108631	0.154493	1	0.220244	0.220244	0.138675	0.220244	-0.0677674	0.581746	0.135136	0.208013	0.0718997
			P-valus	0.377885	0.208837	0.0711155	0.433432	0.271879	0.039251	0.58294	0.0711155	0.849516	0.0485023	0.0485023	0.433432	0.0711155	0.203931	0.430988	0.58294	0.0711155	0.971502	0.337189	0.441206	0.687602	0.0711155	0.0929566	0.433432	0.00915887	0.0711155	0.0465817	0.433432	0.58294	0.687602	0.377885	0.0711155	0.549068	0.15938	0.377885	0.208418		0.0711155	0.0711155	0.259404	0.0711155	0.58294	1.96385e-07	0.271879	0.0887201	0.560121
	quinolone resistance	oqxA	Pearson Correlation	-0.021267	0.360644	-0.0149254	-0.021267	0.176657	0.189264	-0.0149254	-0.0149254	-0.0344173	0.211604	0.211604	-0.021267	-0.0149254	0.488678	-0.0733017	-0.0149254	-0.0149254	-0.0816626	-0.0760749	0.334575	-0.0262462	-0.0149254	0.137497	-0.021267	-0.021267	-0.0149254	-0.0344173	-0.021267	-0.0149254	-0.0262462	0.70181	1	-0.137497	-0.0380051	0.70181	0.182769	0.220244	1	1	-0.0733017	-0.0149254	-0.0149254	-0.0760749	0.176657	0.122169	-0.0380051
			P-valus	0.863327	0.00251788	0.903847	0.863327	0.149556	0.122157	0.903847	0.903847	0.780526	0.0832286	0.0832286	0.863327	0.903847	2.35725e-05	0.552476	0.903847	0.903847	0.507952	0.537503	0.00529235	0.831752	0.903847	0.263511	0.863327	0.863327	0.903847	0.780526	0.863327	0.903847	0.831752	2.60786e-11	0	0.263511	0.758311	2.60786e-11	0.13575	0.0711155		0	0.552476	0.903847	0.903847	0.537503	0.149556	0.320963	0.758311
		oqxB	Pearson Correlation	-0.021267	0.360644	-0.0149254	-0.021267	0.176657	0.189264	-0.0149254	-0.0149254	-0.0344173	0.211604	0.211604	-0.021267	-0.0149254	0.488678	-0.0733017	-0.0149254	-0.0149254	-0.0816626	-0.0760749	0.334575	-0.0262462	-0.0149254	0.137497	-0.021267	-0.021267	-0.0149254	-0.0344173	-0.021267	-0.0149254	-0.0262462	0.70181	1	-0.137497	-0.0380051	0.70181	0.182769	0.220244	1	1	-0.0733017	-0.0149254	-0.0149254	-0.0760749	0.176657	0.122169	-0.0380051
			P-valus	0.863327	0.00251788	0.903847	0.863327	0.149556	0.122157	0.903847	0.903847	0.780526	0.0832286	0.0832286	0.863327	0.903847	2.35725e-05	0.552476	0.903847	0.903847	0.507952	0.537503	0.00529235	0.831752	0.903847	0.263511	0.863327	0.863327	0.903847	0.780526	0.863327	0.903847	0.831752	2.60786e-11	0	0.263511	0.758311	2.60786e-11	0.13575	0.0711155	0		0.552476	0.903847	0.903847	0.537503	0.149556	0.320963	0.758311
		qnrS1	Pearson Correlation	-0.104447	0.235515	-0.0733017	0.290129	0.155078	0.197952	0.203616	-0.0733017	0.0863935	0.03849	0.03849	0.290129	-0.0733017	0.133333	-0.0577778	-0.0733017	0.203616	-0.112467	0.146389	-0.0121716	0.358057	-0.0733017	0.27248	-0.104447	-0.104447	-0.0733017	0.46953	0.290129	0.203616	0.0334187	0.0928414	-0.0733017	0.19745	0.283433	0.0928414	0.103979	0.138675	-0.0733017	-0.0733017	1	-0.0733017	0.203616	0.294963	0.155078	0.266667	0.0483911
			P-valus	0.396637	0.0531885	0.552476	0.0163959	0.206678	0.10563	0.0958278	0.552476	0.483601	0.755323	0.755323	0.0163959	0.552476	0.278383	0.63978	0.552476	0.0958278	0.361171	0.233573	0.921525	0.002718	0.552476	0.0245765	0.396637	0.396637	0.552476	5.36152e-05	0.0163959	0.0958278	0.786742	0.451435	0.552476	0.106537	0.0191719	0.451435	0.398766	0.259404	0.552476	0.552476		0.552476	0.0958278	0.0146131	0.206678	0.0279354	0.695151
		qnrS2	Pearson Correlation	-0.021267	0.360644	-0.0149254	-0.021267	0.176657	0.189264	-0.0149254	-0.0149254	0.433659	-0.0705346	-0.0705346	-0.021267	-0.0149254	-0.0305424	-0.0733017	-0.0149254	-0.0149254	-0.0816626	0.196193	-0.04461	-0.0262462	-0.0149254	0.137497	-0.021267	-0.021267	-0.0149254	-0.0344173	-0.021267	-0.0149254	-0.0262462	-0.021267	-0.0149254	0.10855	-0.0380051	-0.021267	0.182769	0.220244	-0.0149254	-0.0149254	-0.0733017	1	-0.0149254	0.196193	0.176657	0.122169	-0.0380051
			P-valus	0.863327	0.00251788	0.903847	0.863327	0.149556	0.122157	0.903847	0.903847	0.000220509	0.567612	0.567612	0.863327	0.903847	0.804717	0.552476	0.903847	0.903847	0.507952	0.108828	0.717933	0.831752	0.903847	0.263511	0.863327	0.863327	0.903847	0.780526	0.863327	0.903847	0.831752	0.863327	0.903847	0.378241	0.758311	0.863327	0.13575	0.0711155	0.903847	0.903847	0.552476		0.903847	0.108828	0.149556	0.320963	0.758311
	sulfonamide resistance	sul1	Pearson Correlation	-0.021267	-0.0413854	-0.0149254	0.70181	0.176657	0.189264	-0.0149254	-0.0149254	-0.0344173	-0.0705346	-0.0705346	-0.021267	-0.0149254	-0.0305424	-0.0733017	-0.0149254	-0.0149254	0.182769	-0.0760749	-0.04461	0.568668	-0.0149254	0.137497	-0.021267	-0.021267	-0.0149254	0.433659	0.70181	-0.0149254	-0.0262462	-0.021267	-0.0149254	0.10855	0.39272	-0.021267	0.182769	-0.0677674	-0.0149254	-0.0149254	0.203616	-0.0149254	1	-0.0760749	0.176657	0.122169	-0.0380051
			P-valus	0.863327	0.737558	0.903847	2.60786e-11	0.149556	0.122157	0.903847	0.903847	0.780526	0.567612	0.567612	0.863327	0.903847	0.804717	0.552476	0.903847	0.903847	0.13575	0.537503	0.717933	4.21201e-07	0.903847	0.263511	0.863327	0.863327	0.903847	0.000220509	2.60786e-11	0.903847	0.831752	0.863327	0.903847	0.378241	0.000924409	0.863327	0.13575	0.58294	0.903847	0.903847	0.0958278	0.903847		0.537503	0.149556	0.320963	0.758311
		sul2	Pearson Correlation	-0.108398	0.112608	-0.0760749	0.0855775	0.0597534	0.101546	0.196193	-0.0760749	0.0757101	0.39736	0.39736	0.279553	-0.0760749	-0.0163868	0.0721021	-0.0760749	0.196193	0.00938878	-0.0225564	-0.125656	0.0258167	-0.0760749	0.370797	-0.108398	0.279553	-0.0760749	0.326846	0.0855775	-0.0760749	0.0258167	0.0855775	-0.0760749	0.0912432	-0.0781649	0.0855775	0.00938878	0.581746	-0.0760749	-0.0760749	0.294963	0.196193	-0.0760749	1	0.0597534	0.294963	-0.0781649
			P-valus	0.378914	0.360566	0.537503	0.487757	0.62836	0.409954	0.108828	0.537503	0.539461	0.000792913	0.000792913	0.0209573	0.537503	0.894484	0.559014	0.537503	0.108828	0.939429	0.855128	0.30724	0.834466	0.537503	0.00185351	0.378914	0.0209573	0.537503	0.00651984	0.487757	0.537503	0.834466	0.487757	0.537503	0.459296	0.526352	0.487757	0.939429	1.96385e-07	0.537503	0.537503	0.0146131	0.108828	0.537503		0.62836	0.0146131	0.526352
		sul3	Pearson Correlation	-0.120386	0.0760617	-0.084488	0.251716	0.932806	0.795408	-0.084488	-0.084488	0.286926	-0.181489	-0.181489	0.065665	-0.084488	-0.0392934	0.0125739	-0.084488	0.176657	0.0140081	0.0597534	-0.154958	0.00450218	-0.084488	0.335166	0.065665	0.065665	-0.084488	0.0460498	0.251716	-0.084488	0.00450218	0.251716	0.176657	0.107998	0.449829	0.065665	0.966559	0.135136	0.176657	0.176657	0.155078	0.176657	0.176657	0.0597534	1	0.502956	-0.104308
			P-valus	0.328131	0.537574	0.493334	0.0383879	5.83224e-31	5.40731e-16	0.493334	0.493334	0.0176778	0.138559	0.138559	0.59471	0.493334	0.750381	0.91894	0.493334	0.149556	0.909731	0.62836	0.207035	0.970933	0.493334	0.00520747	0.59471	0.59471	0.493334	0.709227	0.0383879	0.493334	0.970933	0.0383879	0.149556	0.380688	0.000118851	0.59471	9.96466e-41	0.271879	0.149556	0.149556	0.206678	0.149556	0.149556	0.62836		1.23612e-05	0.397267
	tetracycline resistance	tetA	Pearson Correlation	-0.174078	0.0483934	0.122169	1.81186e-18	0.502956	0.451848	0.122169	0.122169	0.0563436	0.169809	0.169809	-1.02672e-17	-0.122169	-0.125	-0.133333	-0.122169	0.122169	0.0318304	0.098321	-1.26686e-18	-0.0716115	0.122169	0.533114	0.174078	1.81186e-18	0.122169	0.281718	1.81186e-18	-0.122169	0.214834	1.81186e-18	0.122169	0.11847	0.20739	0.174078	0.477455	0.208013	0.122169	0.122169	0.266667	0.122169	0.122169	0.294963	0.502956	1	-0.311086
			P-valus	0.155685	0.695137	0.320963	1	1.23612e-05	0.000109783	0.320963	0.320963	0.648124	0.166237	0.166237	1	0.320963	0.309793	0.278383	0.320963	0.320963	0.796655	0.425056	1	0.561698	0.320963	2.86267e-06	0.155685	1	0.320963	0.0199445	1	0.320963	0.0785212	1	0.320963	0.335945	0.0897	0.155685	3.8384e-05	0.0887201	0.320963	0.320963	0.0279354	0.320963	0.320963	0.0146131	1.23612e-05		0.00981928
		tetB	Pearson Correlation	-0.054153	0.235854	-0.0380051	-0.054153	-0.104308	-0.0870154	-0.0380051	-0.0380051	-0.0876384	0.179605	0.179605	-0.054153	-0.0380051	0.142581	-0.0691301	-0.0380051	-0.0380051	0.0165033	0.152931	-0.113592	0.43812	-0.0380051	0.141275	-0.054153	-0.054153	-0.0380051	-0.0876384	-0.054153	-0.0380051	-0.0668319	-0.054153	-0.0380051	0.171986	-0.0967742	-0.054153	-0.095719	0.0718997	-0.0380051	-0.0380051	0.0483911	-0.0380051	-0.0380051	-0.0781649	-0.104308	-0.311086	1
			P-valus	0.660951	0.0528369	0.758311	0.660951	0.397267	0.480447	0.758311	0.758311	0.477298	0.142771	0.142771	0.660951	0.758311	0.246093	0.575368	0.758311	0.758311	0.893738	0.213109	0.356356	0.000186509	0.758311	0.250492	0.660951	0.660951	0.758311	0.477298	0.660951	0.758311	0.588164	0.660951	0.758311	0.160791	0.432412	0.660951	0.437471	0.560121	0.758311	0.758311	0.695151	0.758311	0.758311	0.526352	0.397267	0.00981928
		tetM	Pearson Correlation	-0.0926085	0.169917	-0.0649936	0.117304	0.617641	0.668488	-0.0649936	-0.0649936	0.257781	-0.143336	-0.143336	-0.0926085	-0.0649936	0.0177332	-0.078026	-0.0649936	-0.0649936	0.104988	0.142971	-0.194257	0.231122	-0.0649936	0.027311	-0.0926085	0.327217	-0.0649936	-0.0139881	0.117304	-0.0649936	-0.114291	-0.0926085	-0.0649936	0.186975	0.33467	-0.0926085	0.642348	0.29018	-0.0649936	-0.0649936	0.163145	0.229644	0.229644	0.142971	0.617641	0.248264	0.0845868
			P-valus	0.452576	0.165963	0.598491	0.340755	2.0167e-08	4.68792e-10	0.598491	0.598491	0.0338111	0.243576	0.243576	0.452576	0.598491	0.88587	0.52709	0.598491	0.598491	0.394179	0.244791	0.112434	0.0579197	0.598491	0.825032	0.452576	0.00645571	0.598491	0.909859	0.340755	0.598491	0.353387	0.452576	0.598491	0.126823	0.00527864	0.452576	3.53709e-09	0.0163765	0.598491	0.598491	0.183745	0.059586	0.059586	0.244791	2.0167e-08	0.0412145	0.492827
		tetX4	Pearson Correlation	0.252714	0.0652361	0.39272	0.252714	0.117347	0.254353	-0.0380051	0.39272	0.111009	0.0598684	0.0598684	0.252714	0.39272	0.142581	0.0483911	-0.0380051	-0.0380051	-0.095719	0.0373832	0.0473302	-0.0668319	0.39272	0.0368542	-0.054153	0.252714	0.39272	-0.0876384	0.252714	-0.0380051	0.185644	0.559581	0.39272	0.0675661	0.0860215	0.252714	0.128725	0.438588	0.39272	0.39272	-0.0691301	-0.0380051	-0.0380051	0.152931	0.117347	-2.73421e-17	-0.0967742
			P-valus	0.037601	0.597124	0.000924409	0.037601	0.340578	0.0363385	0.758311	0.000924409	0.367472	0.627697	0.627697	0.037601	0.000924409	0.246093	0.695151	0.758311	0.758311	0.437471	0.762149	0.701517	0.588164	0.000924409	0.765417	0.660951	0.037601	0.000924409	0.477298	0.037601	0.758311	0.129598	7.02164e-07	0.000924409	0.584062	0.485493	0.037601	0.295479	0.000183239	0.000924409	0.000924409	0.575368	0.758311	0.758311	0.213109	0.340578	1	0.432412
	trimethoprim resistance	dfrA12	Pearson Correlation	-0.120386	0.179506	-0.084488	0.251716	0.865613	0.795408	-0.084488	-0.084488	0.286926	-0.108893	-0.108893	0.065665	-0.084488	-0.0392934	0.0125739	-0.084488	0.176657	0.0140081	-0.0103023	-0.0573917	0.00450218	-0.084488	0.398475	-0.120386	0.065665	-0.084488	0.0460498	0.251716	-0.084488	0.00450218	0.251716	0.176657	0.171307	0.449829	0.065665	0.898519	0.135136	0.176657	0.176657	0.155078	0.176657	0.176657	0.129809	0.932806	0.502956	-0.104308
			P-valus	0.328131	0.142996	0.493334	0.0383879	1.67503e-21	5.40731e-16	0.493334	0.493334	0.0176778	0.376729	0.376729	0.59471	0.493334	0.750381	0.91894	0.493334	0.149556	0.909731	0.933548	0.642022	0.970933	0.493334	0.000763947	0.328131	0.59471	0.493334	0.709227	0.0383879	0.493334	0.970933	0.0383879	0.149556	0.162476	0.000118851	0.59471	2.71524e-25	0.271879	0.149556	0.149556	0.206678	0.149556	0.149556	0.291398	5.83224e-31	1.23612e-05	0.397267
		dfrA14	Pearson Correlation	-0.0373979	-0.072776	-0.0262462	-0.0373979	-0.148572	-0.138675	-0.0262462	-0.0262462	-0.0605228	0.372104	0.372104	-0.0373979	-0.0262462	-0.0537086	-0.128901	-0.0262462	-0.0262462	0.166398	0.0258167	-0.0784465	-0.0461538	-0.0262462	0.241788	-0.0373979	-0.0373979	-0.0262462	0.762587	-0.0373979	-0.0262462	-0.0461538	-0.0373979	-0.0262462	0.0466609	-0.0668319	-0.0373979	-0.143603	0.387298	-0.0262462	-0.0262462	0.358057	-0.0262462	-0.0262462	0.345005	-0.148572	0.214834	-0.0668319
			P-valus	0.762058	0.555336	0.831752	0.762058	0.2266	0.259404	0.831752	0.831752	0.623936	0.00178055	0.00178055	0.762058	0.831752	0.663566	0.294817	0.831752	0.831752	0.17504	0.834466	0.524859	0.7086	0.831752	0.0469832	0.762058	0.762058	0.831752	4.1532e-14	0.762058	0.831752	0.7086	0.762058	0.831752	0.705544	0.588164	0.762058	0.242687	0.00110285	0.831752	0.831752	0.002718	0.831752	0.831752	0.00396077	0.2266	0.0785212	0.588164
		dfrA17	Pearson Correlation	-0.021267	-0.0413854	-0.0149254	-0.021267	-0.084488	0.189264	1	-0.0149254	-0.0344173	-0.0705346	-0.0705346	0.70181	-0.0149254	-0.0305424	-0.0733017	-0.0149254	-0.0149254	-0.0816626	0.196193	-0.04461	-0.0262462	-0.0149254	0.137497	-0.021267	-0.021267	-0.0149254	-0.0344173	-0.021267	-0.0149254	0.568668	-0.021267	-0.0149254	0.10855	-0.0380051	0.70181	-0.0816626	-0.0677674	-0.0149254	-0.0149254	0.203616	-0.0149254	-0.0149254	0.196193	-0.084488	0.122169	-0.0380051
			P-valus	0.863327	0.737558	0.903847	0.863327	0.493334	0.122157	0	0.903847	0.780526	0.567612	0.567612	2.60786e-11	0.903847	0.804717	0.552476	0.903847	0.903847	0.507952	0.108828	0.717933	0.831752	0.903847	0.263511	0.863327	0.863327	0.903847	0.780526	0.863327	0.903847	4.21201e-07	0.863327	0.903847	0.378241	0.758311	2.60786e-11	0.507952	0.58294	0.903847	0.903847	0.0958278	0.903847	0.903847	0.108828	0.493334	0.320963	0.758311
	ammnonium compound res.	qacL	Pearson Correlation	-0.112367	0.099961	-0.07886	0.0786567	0.864398	0.716667	-0.07886	-0.07886	0.312779	-0.223607	-0.223607	0.0786567	-0.07886	-0.0242061	-0.0215166	-0.07886	0.189264	-0.0821856	0.173474	-0.135529	-0.138675	-0.07886	0.336476	0.0786567	-0.112367	-0.07886	-0.181848	0.0786567	-0.07886	0.01849	0.26968	0.189264	0.118531	0.368142	0.0786567	0.895823	0.0984658	0.189264	0.189264	0.0516398	0.189264	-0.07886	-0.0423106	0.864398	0.451848	-0.0870154
			P-valus	0.361604	0.417336	0.522669	0.523745	2.2092e-21	6.3068e-12	0.522669	0.522669	0.00940601	0.0668014	0.0668014	0.523745	0.522669	0.84466	0.861739	0.522669	0.122157	0.50523	0.157148	0.270474	0.259404	0.522669	0.00502357	0.523745	0.361604	0.522669	0.137766	0.523745	0.522669	0.881034	0.0261492	0.122157	0.335691	0.00200999	0.523745	6.17331e-25	0.424372	0.122157	0.122157	0.675789	0.122157	0.522669	0.731909	2.2092e-21	0.000109783	0.480447
antibiotic resistance phenotype	beta-lactam resistance	AMC	Pearson Correlation	-0.0679889	-0.132306	-0.0477153	-0.0679889	0.00818491	0.0336146	-0.0477153	-0.0477153	0.0562374	0.0751646	0.0751646	-0.0679889	-0.0477153	-0.0976417	0.0607548	-0.0477153	-0.0477153	0.11465	-0.146492	-0.00792304	-0.0839072	-0.0477153	0.0899701	0.188858	-0.0679889	-0.0477153	0.0562374	-0.0679889	-0.0477153	-0.0839072	-0.0679889	-0.0477153	0.084829	0.184499	-0.0679889	0.11465	-0.114342	-0.0477153	-0.0477153	0.0607548	-0.0477153	-0.0477153	-0.049779	0.100947	0.303774	-0.1215
			P-valus	0.581706	0.282137	0.699203	0.581706	0.947183	0.785521	0.699203	0.699203	0.648743	0.542396	0.542396	0.581706	0.699203	0.428278	0.622604	0.699203	0.699203	0.351869	0.23324	0.948871	0.496321	0.699203	0.465611	0.122975	0.581706	0.699203	0.648743	0.581706	0.699203	0.496321	0.581706	0.699203	0.491585	0.132022	0.581706	0.351869	0.353172	0.699203	0.699203	0.622604	0.699203	0.699203	0.686854	0.412733	0.0117902	0.323643
		AMP	Pearson Correlation	-0.0535687	-0.0536113	0.0902281	0.128565	0.313417	0.27412	-0.165418	0.0902281	-0.0277417	0.142134	0.142134	-0.0535687	0.0902281	0.0538525	0.0246183	0.0902281	0.0902281	0.0274263	0.116991	-0.30339	0.00881476	0.0902281	0.408313	0.128565	0.128565	0.0902281	0.208063	0.128565	0.0902281	0.00881476	0.128565	0.0902281	0.273424	0.229752	-0.0535687	0.36046	0.409673	0.0902281	0.0902281	0.164122	0.0902281	0.0902281	0.254152	0.379196	0.369274	0.121258
			P-valus	0.66439	0.664138	0.464327	0.296087	0.00925425	0.0236933	0.177629	0.464327	0.822317	0.247592	0.247592	0.66439	0.464327	0.662719	0.842048	0.464327	0.464327	0.824305	0.342056	0.0119026	0.943125	0.464327	0.000547068	0.296087	0.296087	0.464327	0.0886417	0.296087	0.464327	0.943125	0.296087	0.464327	0.024065	0.0594629	0.66439	0.00253164	0.000521971	0.464327	0.464327	0.181098	0.464327	0.464327	0.0364912	0.00142785	0.00194185	0.324614
		CAZ	Pearson Correlation	-0.0589695	0.0444965	-0.0413854	-0.0589695	-0.0273822	-0.00624756	-0.0413854	-0.0413854	0.0899797	0.0279399	0.0279399	-0.0589695	-0.0413854	0.120983	0.0161311	-0.0413854	-0.0413854	0.192547	-0.103092	-0.123695	-0.072776	-0.0413854	0.0888639	-0.0589695	-0.0589695	-0.0413854	0.0899797	-0.0589695	0.360644	-0.072776	-0.0589695	-0.0413854	0.203527	0.0652361	-0.0589695	0.0878016	-0.0738205	-0.0413854	-0.0413854	0.0161311	-0.0413854	-0.0413854	-0.103092	0.0760617	0.0483934	-0.105381
			P-valus	0.632881	0.71862	0.737558	0.632881	0.824583	0.959673	0.737558	0.737558	0.465563	0.821068	0.821068	0.632881	0.737558	0.325718	0.896121	0.737558	0.737558	0.115694	0.402824	0.31491	0.555336	0.737558	0.471136	0.632881	0.632881	0.737558	0.465563	0.632881	0.00251788	0.555336	0.632881	0.737558	0.0959758	0.597124	0.632881	0.476475	0.549659	0.737558	0.737558	0.896121	0.737558	0.737558	0.402824	0.537574	0.695137	0.392401
		CTX	Pearson Correlation	-0.0679889	0.0105005	-0.0477153	-0.0679889	0.100947	0.0336146	-0.0477153	-0.0477153	0.0562374	0.0751646	0.0751646	-0.0679889	-0.0477153	0.0867926	0.15912	-0.0477153	-0.0477153	0.11465	-0.146492	-0.142615	-0.0839072	-0.0477153	0.17737	-0.0679889	-0.0679889	-0.0477153	0.222505	-0.0679889	0.3128	-0.0839072	-0.0679889	-0.0477153	0.259628	0.0314999	-0.0679889	0.11465	-0.114342	-0.0477153	-0.0477153	0.0607548	-0.0477153	-0.0477153	-0.049779	0.193709	0.130189	-0.1215
			P-valus	0.581706	0.932272	0.699203	0.581706	0.412733	0.785521	0.699203	0.699203	0.648743	0.542396	0.542396	0.581706	0.699203	0.481576	0.194947	0.699203	0.699203	0.351869	0.23324	0.24598	0.496321	0.699203	0.147894	0.581706	0.581706	0.699203	0.0681917	0.581706	0.00940087	0.496321	0.581706	0.699203	0.0325114	0.798721	0.581706	0.351869	0.353172	0.699203	0.699203	0.622604	0.699203	0.699203	0.686854	0.11347	0.289977	0.323643
		IMI	Pearson Correlation	-0.021267	-0.0413854	-0.0149254	-0.021267	-0.084488	-0.07886	-0.0149254	-0.0149254	-0.0344173	0.211604	0.211604	-0.021267	-0.0149254	-0.0305424	-0.0733017	-0.0149254	-0.0149254	0.182769	-0.0760749	-0.04461	-0.0262462	-0.0149254	0.137497	-0.021267	-0.021267	-0.0149254	0.433659	-0.021267	-0.0149254	-0.0262462	-0.021267	-0.0149254	0.10855	-0.0380051	-0.021267	-0.0816626	0.220244	-0.0149254	-0.0149254	0.203616	-0.0149254	-0.0149254	0.196193	-0.084488	0.122169	-0.0380051
			P-valus	0.863327	0.737558	0.903847	0.863327	0.493334	0.522669	0.903847	0.903847	0.780526	0.0832286	0.0832286	0.863327	0.903847	0.804717	0.552476	0.903847	0.903847	0.13575	0.537503	0.717933	0.831752	0.903847	0.263511	0.863327	0.863327	0.903847	0.000220509	0.863327	0.903847	0.831752	0.863327	0.903847	0.378241	0.758311	0.863327	0.507952	0.0711155	0.903847	0.903847	0.0958278	0.903847	0.903847	0.108828	0.493334	0.320963	0.758311
		ESBL	Pearson Correlation	-0.0589695	0.0444965	-0.0413854	-0.0589695	0.179506	0.099961	-0.0413854	-0.0413854	0.0899797	0.0279399	0.0279399	-0.0589695	-0.0413854	0.120983	0.125823	-0.0413854	-0.0413854	0.0878016	-0.103092	-0.123695	-0.072776	-0.0413854	0.186328	-0.0589695	-0.0589695	-0.0413854	0.0899797	-0.0589695	0.360644	-0.072776	-0.0589695	-0.0413854	0.203527	0.0652361	-0.0589695	0.192547	-0.187907	-0.0413854	-0.0413854	0.0161311	-0.0413854	-0.0413854	-0.103092	0.282949	0.14518	-0.105381
			P-valus	0.632881	0.71862	0.737558	0.632881	0.142996	0.417336	0.737558	0.737558	0.465563	0.821068	0.821068	0.632881	0.737558	0.325718	0.306594	0.737558	0.737558	0.476475	0.402824	0.31491	0.555336	0.737558	0.128168	0.632881	0.632881	0.737558	0.465563	0.632881	0.00251788	0.555336	0.632881	0.737558	0.0959758	0.597124	0.632881	0.115694	0.124908	0.737558	0.737558	0.896121	0.737558	0.737558	0.402824	0.0193873	0.237499	0.392401
	colistin resistance	COL	Pearson Correlation	-0.054153	0.0652361	-0.0380051	-0.054153	-0.104308	-0.0870154	-0.0380051	-0.0380051	-0.0876384	0.179605	0.179605	-0.054153	-0.0380051	0.142581	-0.186651	-0.0380051	-0.0380051	0.240948	0.0373832	-0.113592	0.185644	-0.0380051	0.245695	-0.054153	-0.054153	-0.0380051	0.309656	-0.054153	-0.0380051	-0.0668319	-0.054153	-0.0380051	0.0675661	0.0860215	-0.054153	0.0165033	0.316359	-0.0380051	-0.0380051	0.283433	-0.0380051	-0.0380051	0.268479	0.00651926	0.20739	0.0860215
			P-valus	0.660951	0.597124	0.758311	0.660951	0.397267	0.480447	0.758311	0.758311	0.477298	0.142771	0.142771	0.660951	0.758311	0.246093	0.127494	0.758311	0.758311	0.0477783	0.762149	0.356356	0.129598	0.758311	0.043429	0.660951	0.660951	0.758311	0.0101804	0.660951	0.758311	0.588164	0.660951	0.758311	0.584062	0.485493	0.660951	0.893738	0.00858206	0.758311	0.758311	0.0191719	0.758311	0.758311	0.026849	0.957921	0.0897	0.485493
	quinolone resistance	ENR	Pearson Correlation	-0.0965609	-0.0738205	-0.0677674	-0.0965609	0.061029	0.0223786	-0.0677674	-0.0677674	-0.0234404	0.160128	0.160128	-0.0965609	-0.0677674	0.00866719	-0.175655	-0.0677674	-0.0677674	0.229532	0.040904	-0.0949443	-0.119169	-0.0677674	0.345005	-0.0965609	-0.0965609	-0.0677674	0.375046	-0.0965609	0.220244	-0.119169	-0.0965609	-0.0677674	0.213574	0.194129	-0.0965609	0.0794534	0.100962	-0.0677674	-0.0677674	0.374423	-0.0677674	-0.0677674	0.118167	0.135136	0.346688	-0.172559
			P-valus	0.433432	0.549659	0.58294	0.433432	0.621032	0.856258	0.58294	0.58294	0.849516	0.192096	0.192096	0.433432	0.58294	0.944076	0.151915	0.58294	0.58294	0.0597138	0.740502	0.441206	0.333081	0.58294	0.00396077	0.433432	0.433432	0.58294	0.00162573	0.433432	0.0711155	0.333081	0.433432	0.58294	0.0803313	0.112675	0.433432	0.519536	0.412666	0.58294	0.58294	0.00165748	0.58294	0.58294	0.337189	0.271879	0.00377638	0.15938
		NOR	Pearson Correlation	-0.0373979	-0.072776	-0.0262462	-0.0373979	0.00450218	0.01849	-0.0262462	-0.0262462	0.213847	0.206725	0.206725	-0.0373979	-0.0262462	-0.0537086	0.0334187	-0.0262462	-0.0262462	0.0113971	0.0258167	-0.0784465	-0.0461538	-0.0262462	0.241788	-0.0373979	-0.0373979	-0.0262462	0.213847	-0.0373979	-0.0262462	-0.0461538	-0.0373979	-0.0262462	0.190885	0.185644	-0.0373979	0.0113971	0.0496536	-0.0262462	-0.0262462	0.0334187	-0.0262462	-0.0262462	0.0258167	0.00450218	0.0716115	-0.0668319
			P-valus	0.762058	0.555336	0.831752	0.762058	0.970933	0.881034	0.831752	0.831752	0.0799369	0.0907579	0.0907579	0.762058	0.831752	0.663566	0.786742	0.831752	0.831752	0.926505	0.834466	0.524859	0.7086	0.831752	0.0469832	0.762058	0.762058	0.831752	0.0799369	0.762058	0.831752	0.7086	0.762058	0.831752	0.118932	0.129598	0.762058	0.926505	0.687602	0.831752	0.831752	0.786742	0.831752	0.831752	0.834466	0.970933	0.561698	0.588164
	tetracycline resistance	TET	Pearson Correlation	0.15011	-0.00143898	-0.141676	0.15011	0.342105	0.230327	-0.141676	-0.141676	0.129004	0.154508	0.154508	-0.025881	0.105349	0.0892052	-0.0218057	0.105349	0.105349	-0.00283943	0.0730895	-0.146579	0.0404581	-0.141676	0.346986	-0.025881	0.15011	-0.141676	0.24293	0.15011	-0.141676	-0.104339	0.15011	0.105349	0.191987	0.268254	-0.025881	0.383323	0.408227	0.105349	0.105349	0.112993	0.105349	0.105349	0.338161	0.405666	0.267615	0.0585842
			P-valus	0.221773	0.990708	0.249135	0.221773	0.0042973	0.0588113	0.249135	0.249135	0.294425	0.208373	0.208373	0.834059	0.392549	0.469428	0.8599	0.392549	0.392549	0.981666	0.553629	0.232961	0.743233	0.249135	0.00374445	0.834059	0.221773	0.249135	0.0459204	0.221773	0.249135	0.397126	0.221773	0.392549	0.116777	0.026982	0.834059	0.00125286	0.000548691	0.392549	0.392549	0.358915	0.392549	0.392549	0.00479563	0.000599112	0.0273622	0.635108
	trimethoprim resistance	SXT	Pearson Correlation	0.208063	0.0115682	-0.102214	0.0312094	0.379474	0.312464	-0.102214	-0.102214	0.222234	-9.19352e-17	-9.19352e-17	0.0312094	0.14602	0.171814	-0.0278887	-0.102214	0.14602	0.0875025	0.0783441	-0.212762	-0.0342368	-0.102214	0.339836	-0.145644	0.0312094	-0.102214	0.10775	0.0312094	-0.102214	-0.0342368	0.208063	0.14602	0.261957	0.26647	0.0312094	0.410881	0.310778	0.14602	0.14602	0.107571	0.14602	-0.102214	0.211529	0.443346	0.298807	0.0557727
			P-valus	0.0886417	0.925404	0.406862	0.800539	0.00141541	0.00948164	0.406862	0.406862	0.068537	1	1	0.800539	0.234766	0.161217	0.821391	0.406862	0.234766	0.477984	0.525401	0.0815152	0.781649	0.406862	0.00457802	0.235988	0.800539	0.406862	0.38179	0.800539	0.406862	0.781649	0.0886417	0.234766	0.0309323	0.0280556	0.800539	0.000500563	0.00989593	0.234766	0.234766	0.382586	0.234766	0.406862	0.08334	0.000152839	0.013317	0.651457
[truncated: 17 more columns]

## Sheet: S8
Supplemental table S8: Correlation matrix of virulence genes and AMR phenotypes in all E. coli isolates
				afaBVIII	afaCVIII	afaDVIII	afaEVIII	csgD	faeC	faeD	faeE	faeF	faeJ	fdeC	fimA	fimB	fimC	fimD	fimE	fimF	fimG	fimH	fimI	focC	focH	papB	papC	papF	papH	papI	papX	sfaB	sfaD	sfaF	sfaG	sfaY	ykgK_ecpR	yagV_ecpE	yagW_ecpD	yagX_ecpC	yagY_ecpB	yagZ_ecpA	ibeA	kpsD	kpsM	kpsT	ompA	AMC	AMP
virulence genes	adherance	afaBVIII	Pearson Correlation	1	1	1	1	0.0373979	-0.021267	-0.021267	-0.021267	-0.021267	-0.021267	0.0965609	0.108398	0.0846318	0.0805823	0.0764719	0.0805823	0.0589695	0.030303	0.021267	-0.251716	-0.021267	-0.021267	-0.021267	-0.030303	-0.021267	-0.030303	-0.0373979	-0.030303	-0.021267	-0.021267	-0.021267	-0.021267	-0.021267	0.0805823	0.0722818	0.0965609	0.0846318	0.0679889	0.0679889	-0.021267	-0.0373979	-0.0373979	-0.021267	0.021267	-0.0679889	-0.235702
			P-valus		0	0	0	0.762058	0.863327	0.863327	0.863327	0.863327	0.863327	0.433432	0.378914	0.492596	0.5136	0.535376	0.5136	0.632881	0.806217	0.863327	0.0383879	0.863327	0.863327	0.863327	0.806217	0.863327	0.806217	0.762058	0.806217	0.863327	0.863327	0.863327	0.863327	0.863327	0.5136	0.558032	0.433432	0.492596	0.581706	0.581706	0.863327	0.762058	0.762058	0.863327	0.863327	0.581706	0.0529936
		afaCVIII	Pearson Correlation	1	1	1	1	0.0373979	-0.021267	-0.021267	-0.021267	-0.021267	-0.021267	0.0965609	0.108398	0.0846318	0.0805823	0.0764719	0.0805823	0.0589695	0.030303	0.021267	-0.251716	-0.021267	-0.021267	-0.021267	-0.030303	-0.021267	-0.030303	-0.0373979	-0.030303	-0.021267	-0.021267	-0.021267	-0.021267	-0.021267	0.0805823	0.0722818	0.0965609	0.0846318	0.0679889	0.0679889	-0.021267	-0.0373979	-0.0373979	-0.021267	0.021267	-0.0679889	-0.235702
			P-valus	0		0	0	0.762058	0.863327	0.863327	0.863327	0.863327	0.863327	0.433432	0.378914	0.492596	0.5136	0.535376	0.5136	0.632881	0.806217	0.863327	0.0383879	0.863327	0.863327	0.863327	0.806217	0.863327	0.806217	0.762058	0.806217	0.863327	0.863327	0.863327	0.863327	0.863327	0.5136	0.558032	0.433432	0.492596	0.581706	0.581706	0.863327	0.762058	0.762058	0.863327	0.863327	0.581706	0.0529936
		afaDVIII	Pearson Correlation	1	1	1	1	0.0373979	-0.021267	-0.021267	-0.021267	-0.021267	-0.021267	0.0965609	0.108398	0.0846318	0.0805823	0.0764719	0.0805823	0.0589695	0.030303	0.021267	-0.251716	-0.021267	-0.021267	-0.021267	-0.030303	-0.021267	-0.030303	-0.0373979	-0.030303	-0.021267	-0.021267	-0.021267	-0.021267	-0.021267	0.0805823	0.0722818	0.0965609	0.0846318	0.0679889	0.0679889	-0.021267	-0.0373979	-0.0373979	-0.021267	0.021267	-0.0679889	-0.235702
			P-valus	0	0		0	0.762058	0.863327	0.863327	0.863327	0.863327	0.863327	0.433432	0.378914	0.492596	0.5136	0.535376	0.5136	0.632881	0.806217	0.863327	0.0383879	0.863327	0.863327	0.863327	0.806217	0.863327	0.806217	0.762058	0.806217	0.863327	0.863327	0.863327	0.863327	0.863327	0.5136	0.558032	0.433432	0.492596	0.581706	0.581706	0.863327	0.762058	0.762058	0.863327	0.863327	0.581706	0.0529936
		afaEVIII	Pearson Correlation	1	1	1	1	0.0373979	-0.021267	-0.021267	-0.021267	-0.021267	-0.021267	0.0965609	0.108398	0.0846318	0.0805823	0.0764719	0.0805823	0.0589695	0.030303	0.021267	-0.251716	-0.021267	-0.021267	-0.021267	-0.030303	-0.021267	-0.030303	-0.0373979	-0.030303	-0.021267	-0.021267	-0.021267	-0.021267	-0.021267	0.0805823	0.0722818	0.0965609	0.0846318	0.0679889	0.0679889	-0.021267	-0.0373979	-0.0373979	-0.021267	0.021267	-0.0679889	-0.235702
			P-valus	0	0	0		0.762058	0.863327	0.863327	0.863327	0.863327	0.863327	0.433432	0.378914	0.492596	0.5136	0.535376	0.5136	0.632881	0.806217	0.863327	0.0383879	0.863327	0.863327	0.863327	0.806217	0.863327	0.806217	0.762058	0.806217	0.863327	0.863327	0.863327	0.863327	0.863327	0.5136	0.558032	0.433432	0.492596	0.581706	0.581706	0.863327	0.762058	0.762058	0.863327	0.863327	0.581706	0.0529936
		csgD	Pearson Correlation	0.0373979	0.0373979	0.0373979	0.0373979	1	0.0262462	0.0262462	0.0262462	0.0262462	0.0262462	-0.119169	0.345005	0.441889	0.464095	0.489041	0.464095	0.634191	0.386445	0.568668	0.31065	0.0262462	0.0262462	0.0262462	0.0373979	0.0262462	0.0373979	-0.302564	-0.386445	0.0262462	0.0262462	0.0262462	0.0262462	0.0262462	-0.099449	-0.0892052	-0.119169	-0.104447	-0.0839072	-0.0839072	0.0262462	-0.302564	-0.302564	0.0262462	-0.0262462	0.0839072	-0.00881476
			P-valus	0.762058	0.762058	0.762058	0.762058		0.831752	0.831752	0.831752	0.831752	0.831752	0.333081	0.00396077	0.000161612	6.71077e-05	2.31971e-05	6.71077e-05	6.39241e-09	0.00113362	4.21201e-07	0.00992805	0.831752	0.831752	0.831752	0.762058	0.831752	0.762058	0.0121475	0.00113362	0.831752	0.831752	0.831752	0.831752	0.831752	0.419738	0.469428	0.333081	0.396637	0.496321	0.496321	0.831752	0.0121475	0.0121475	0.831752	0.831752	0.496321	0.943125
		faeC	Pearson Correlation	-0.021267	-0.021267	-0.021267	-0.021267	0.0262462	1	1	1	1	1	0.0677674	0.0760749	0.0593954	0.0565535	0.0536688	0.0565535	0.0413854	0.021267	0.0149254	0.084488	-0.0149254	-0.0149254	-0.0149254	-0.021267	-0.0149254	-0.021267	-0.0262462	-0.021267	-0.0149254	-0.0149254	-0.0149254	-0.0149254	-0.0149254	0.0565535	0.0507281	0.0677674	0.0593954	0.0477153	0.0477153	-0.0149254	-0.0262462	-0.0262462	-0.0149254	0.0149254	-0.0477153	0.0902281
			P-valus	0.863327	0.863327	0.863327	0.863327	0.831752		0	0	0	0	0.58294	0.537503	0.630423	0.6469	0.6638	0.6469	0.737558	0.863327	0.903847	0.493334	0.903847	0.903847	0.903847	0.863327	0.903847	0.863327	0.831752	0.863327	0.903847	0.903847	0.903847	0.903847	0.903847	0.6469	0.681202	0.58294	0.630423	0.699203	0.699203	0.903847	0.831752	0.831752	0.903847	0.903847	0.699203	0.464327
		faeD	Pearson Correlation	-0.021267	-0.021267	-0.021267	-0.021267	0.0262462	1	1	1	1	1	0.0677674	0.0760749	0.0593954	0.0565535	0.0536688	0.0565535	0.0413854	0.021267	0.0149254	0.084488	-0.0149254	-0.0149254	-0.0149254	-0.021267	-0.0149254	-0.021267	-0.0262462	-0.021267	-0.0149254	-0.0149254	-0.0149254	-0.0149254	-0.0149254	0.0565535	0.0507281	0.0677674	0.0593954	0.0477153	0.0477153	-0.0149254	-0.0262462	-0.0262462	-0.0149254	0.0149254	-0.0477153	0.0902281
			P-valus	0.863327	0.863327	0.863327	0.863327	0.831752	0		0	0	0	0.58294	0.537503	0.630423	0.6469	0.6638	0.6469	0.737558	0.863327	0.903847	0.493334	0.903847	0.903847	0.903847	0.863327	0.903847	0.863327	0.831752	0.863327	0.903847	0.903847	0.903847	0.903847	0.903847	0.6469	0.681202	0.58294	0.630423	0.699203	0.699203	0.903847	0.831752	0.831752	0.903847	0.903847	0.699203	0.464327
		faeE	Pearson Correlation	-0.021267	-0.021267	-0.021267	-0.021267	0.0262462	1	1	1	1	1	0.0677674	0.0760749	0.0593954	0.0565535	0.0536688	0.0565535	0.0413854	0.021267	0.0149254	0.084488	-0.0149254	-0.0149254	-0.0149254	-0.021267	-0.0149254	-0.021267	-0.0262462	-0.021267	-0.0149254	-0.0149254	-0.0149254	-0.0149254	-0.0149254	0.0565535	0.0507281	0.0677674	0.0593954	0.0477153	0.0477153	-0.0149254	-0.0262462	-0.0262462	-0.0149254	0.0149254	-0.0477153	0.0902281
			P-valus	0.863327	0.863327	0.863327	0.863327	0.831752	0	0		0	0	0.58294	0.537503	0.630423	0.6469	0.6638	0.6469	0.737558	0.863327	0.903847	0.493334	0.903847	0.903847	0.903847	0.863327	0.903847	0.863327	0.831752	0.863327	0.903847	0.903847	0.903847	0.903847	0.903847	0.6469	0.681202	0.58294	0.630423	0.699203	0.699203	0.903847	0.831752	0.831752	0.903847	0.903847	0.699203	0.464327
		faeF	Pearson Correlation	-0.021267	-0.021267	-0.021267	-0.021267	0.0262462	1	1	1	1	1	0.0677674	0.0760749	0.0593954	0.0565535	0.0536688	0.0565535	0.0413854	0.021267	0.0149254	0.084488	-0.0149254	-0.0149254	-0.0149254	-0.021267	-0.0149254	-0.021267	-0.0262462	-0.021267	-0.0149254	-0.0149254	-0.0149254	-0.0149254	-0.0149254	0.0565535	0.0507281	0.0677674	0.0593954	0.0477153	0.0477153	-0.0149254	-0.0262462	-0.0262462	-0.0149254	0.0149254	-0.0477153	0.0902281
			P-valus	0.863327	0.863327	0.863327	0.863327	0.831752	0	0	0		0	0.58294	0.537503	0.630423	0.6469	0.6638	0.6469	0.737558	0.863327	0.903847	0.493334	0.903847	0.903847	0.903847	0.863327	0.903847	0.863327	0.831752	0.863327	0.903847	0.903847	0.903847	0.903847	0.903847	0.6469	0.681202	0.58294	0.630423	0.699203	0.699203	0.903847	0.831752	0.831752	0.903847	0.903847	0.699203	0.464327
		faeJ	Pearson Correlation	-0.021267	-0.021267	-0.021267	-0.021267	0.0262462	1	1	1	1	1	0.0677674	0.0760749	0.0593954	0.0565535	0.0536688	0.0565535	0.0413854	0.021267	0.0149254	0.084488	-0.0149254	-0.0149254	-0.0149254	-0.021267	-0.0149254	-0.021267	-0.0262462	-0.021267	-0.0149254	-0.0149254	-0.0149254	-0.0149254	-0.0149254	0.0565535	0.0507281	0.0677674	0.0593954	0.0477153	0.0477153	-0.0149254	-0.0262462	-0.0262462	-0.0149254	0.0149254	-0.0477153	0.0902281
			P-valus	0.863327	0.863327	0.863327	0.863327	0.831752	0	0	0	0		0.58294	0.537503	0.630423	0.6469	0.6638	0.6469	0.737558	0.863327	0.903847	0.493334	0.903847	0.903847	0.903847	0.863327	0.903847	0.863327	0.831752	0.863327	0.903847	0.903847	0.903847	0.903847	0.903847	0.6469	0.681202	0.58294	0.630423	0.699203	0.699203	0.903847	0.831752	0.831752	0.903847	0.903847	0.699203	0.464327
		fdeC	Pearson Correlation	0.0965609	0.0965609	0.0965609	0.0965609	-0.119169	0.0677674	0.0677674	0.0677674	0.0677674	0.0677674	1	-0.0363591	0.0829784	-0.0748931	-0.0553815	-0.0748931	-0.0738205	0.108631	-0.0677674	-0.161291	0.0677674	0.0677674	0.0677674	0.0965609	0.0677674	0.0965609	0.119169	0.0965609	0.0677674	0.0677674	0.0677674	0.0677674	0.0677674	0.379815	0.454895	0.427885	0.347472	0.397187	0.397187	0.0677674	0.119169	0.119169	0.0677674	-0.0677674	-0.0902698	-0.0469417
			P-valus	0.433432	0.433432	0.433432	0.433432	0.333081	0.58294	0.58294	0.58294	0.58294	0.58294		0.76848	0.501117	0.543859	0.653745	0.543859	0.549659	0.377885	0.58294	0.188846	0.58294	0.58294	0.58294	0.433432	0.58294	0.433432	0.333081	0.433432	0.58294	0.58294	0.58294	0.58294	0.58294	0.00140028	9.7298e-05	0.000272939	0.00369304	0.000797487	0.000797487	0.58294	0.333081	0.333081	0.58294	0.58294	0.46412	0.703853
		fimA	Pearson Correlation	0.108398	0.108398	0.108398	0.108398	0.345005	0.0760749	0.0760749	0.0760749	0.0760749	0.0760749	-0.0363591	1	0.614059	0.657421	0.61647	0.657421	0.544008	0.279553	0.196193	0.550144	0.0760749	0.0760749	0.0760749	0.108398	0.0760749	0.108398	-0.0258167	-0.0855775	0.0760749	0.0760749	0.0760749	0.0760749	0.0760749	-0.116313	-0.166024	-0.190885	-0.136049	-0.243206	-0.243206	0.0760749	-0.0258167	-0.0258167	0.0760749	-0.0760749	-0.0469345	-0.116991
			P-valus	0.378914	0.378914	0.378914	0.378914	0.00396077	0.537503	0.537503	0.537503	0.537503	0.537503	0.76848		2.56366e-08	1.12985e-09	2.18189e-08	1.12985e-09	1.62876e-06	0.0209573	0.108828	1.17514e-06	0.537503	0.537503	0.537503	0.378914	0.537503	0.378914	0.834466	0.487757	0.537503	0.537503	0.537503	0.537503	0.537503	0.344878	0.176024	0.118932	0.268622	0.0456668	0.0456668	0.537503	0.834466	0.834466	0.537503	0.537503	0.703897	0.342056
		fimB	Pearson Correlation	0.0846318	0.0846318	0.0846318	0.0846318	0.441889	0.0593954	0.0593954	0.0593954	0.0593954	0.0593954	0.0829784	0.614059	1	0.854051	0.802024	0.854051	0.696777	0.358057	0.251288	0.543124	0.0593954	0.0593954	0.0593954	0.0846318	0.0593954	0.0846318	-0.0776654	-0.136713	0.0593954	0.0593954	0.0593954	0.0593954	0.0593954	-0.0288531	-0.0962775	-0.181515	-0.141259	-0.189883	-0.189883	0.0593954	-0.0776654	-0.0776654	0.0593954	-0.0593954	-0.0308357	0.0322235
			P-valus	0.492596	0.492596	0.492596	0.492596	0.000161612	0.630423	0.630423	0.630423	0.630423	0.630423	0.501117	2.56366e-08		2.10528e-20	2.04719e-16	2.10528e-20	4.13684e-11	0.002718	0.0387291	1.70633e-06	0.630423	0.630423	0.630423	0.492596	0.630423	0.492596	0.529006	0.266271	0.630423	0.630423	0.630423	0.630423	0.630423	0.815322	0.43479	0.1385	0.250545	0.120918	0.120918	0.630423	0.529006	0.529006	0.630423	0.630423	0.802879	0.794198
		fimC	Pearson Correlation	0.0805823	0.0805823	0.0805823	0.0805823	0.464095	0.0565535	0.0565535	0.0565535	0.0565535	0.0565535	-0.0748931	0.657421	0.854051	1	0.844233	0.89881	0.731792	0.376051	0.263916	0.586909	0.0565535	0.0565535	0.0565535	0.0805823	0.0565535	0.0805823	-0.0883991	-0.147734	0.0565535	0.0565535	0.0565535	0.0565535	0.0565535	-0.0119048	-0.0832923	-0.165835	-0.126954	-0.180797	-0.180797	0.0565535	-0.0883991	-0.0883991	0.0565535	-0.0565535	-0.0468734	0.0617286
			P-valus	0.5136	0.5136	0.5136	0.5136	6.71077e-05	0.6469	0.6469	0.6469	0.6469	0.6469	0.543859	1.12985e-09	2.10528e-20		1.53166e-19	2.48224e-25	1.35113e-12	0.00157568	0.0296545	1.43968e-07	0.6469	0.6469	0.6469	0.5136	0.6469	0.5136	0.473468	0.229258	0.6469	0.6469	0.6469	0.6469	0.6469	0.923241	0.499494	0.176525	0.302232	0.140094	0.140094	0.6469	0.473468	0.473468	0.6469	0.6469	0.704264	0.617028
		fimD	Pearson Correlation	0.0764719	0.0764719	0.0764719	0.0764719	0.489041	0.0536688	0.0536688	0.0536688	0.0536688	0.0536688	-0.0553815	0.61647	0.802024	0.844233	1	0.844233	0.771126	0.396264	0.278102	0.549857	0.0536688	0.0536688	0.0536688	0.0764719	0.0536688	0.0764719	-0.100096	-0.159896	0.0536688	0.0536688	0.0536688	0.0536688	0.0536688	0.00616228	-0.0696469	-0.14953	-0.112015	-0.171575	-0.171575	0.0536688	-0.100096	-0.100096	0.0536688	-0.0536688	-0.064124	0.0098316
			P-valus	0.535376	0.535376	0.535376	0.535376	2.31971e-05	0.6638	0.6638	0.6638	0.6638	0.6638	0.653745	2.18189e-08	2.04719e-16	1.53166e-19		1.53166e-19	1.43905e-14	0.000822348	0.0216605	1.19335e-06	0.6638	0.6638	0.6638	0.535376	0.6638	0.535376	0.416704	0.19275	0.6638	0.6638	0.6638	0.6638	0.6638	0.960223	0.572509	0.223585	0.363119	0.161809	0.161809	0.6638	0.416704	0.416704	0.6638	0.6638	0.603404	0.936577
		fimE	Pearson Correlation	0.0805823	0.0805823	0.0805823	0.0805823	0.464095	0.0565535	0.0565535	0.0565535	0.0565535	0.0565535	-0.0748931	0.657421	0.854051	0.89881	0.844233	1	0.731792	0.376051	0.263916	0.586909	0.0565535	0.0565535	0.0565535	0.0805823	0.0565535	0.0805823	-0.0883991	-0.147734	0.0565535	0.0565535	0.0565535	0.0565535	0.0565535	-0.0119048	-0.0832923	-0.165835	-0.126954	-0.180797	-0.180797	-0.263916	-0.276247	-0.276247	-0.263916	-0.0565535	-0.160709	-0.0189934
			P-valus	0.5136	0.5136	0.5136	0.5136	6.71077e-05	0.6469	0.6469	0.6469	0.6469	0.6469	0.543859	1.12985e-09	2.10528e-20	2.48224e-25	1.53166e-19		1.35113e-12	0.00157568	0.0296545	1.43968e-07	0.6469	0.6469	0.6469	0.5136	0.6469	0.5136	0.473468	0.229258	0.6469	0.6469	0.6469	0.6469	0.6469	0.923241	0.499494	0.176525	0.302232	0.140094	0.140094	0.0296545	0.0225881	0.0225881	0.0296545	0.6469	0.190468	0.87782
		fimF	Pearson Correlation	0.0589695	0.0589695	0.0589695	0.0589695	0.634191	0.0413854	0.0413854	0.0413854	0.0413854	0.0413854	-0.0738205	0.544008	0.696777	0.731792	0.771126	0.731792	1	0.513877	0.360644	0.489837	0.0413854	0.0413854	0.0413854	0.0589695	0.0413854	0.0589695	-0.16288	-0.227454	0.0413854	0.0413854	0.0413854	0.0413854	0.0413854	-0.156813	-0.00401885	-0.0738205	-0.0416256	-0.132306	-0.132306	0.0413854	-0.16288	-0.16288	0.0413854	-0.0413854	-0.153307	-0.0476545
			P-valus	0.632881	0.632881	0.632881	0.632881	6.39241e-09	0.737558	0.737558	0.737558	0.737558	0.737558	0.549659	1.62876e-06	4.13684e-11	1.35113e-12	1.43905e-14	1.35113e-12		7.39569e-06	0.00251788	2.23927e-05	0.737558	0.737558	0.737558	0.632881	0.737558	0.632881	0.184469	0.062127	0.737558	0.737558	0.737558	0.737558	0.737558	0.201584	0.974053	0.549659	0.73609	0.282137	0.282137	0.737558	0.184469	0.184469	0.737558	0.737558	0.211974	0.699568
		fimG	Pearson Correlation	0.030303	0.030303	0.030303	0.030303	0.386445	0.021267	0.021267	0.021267	0.021267	0.021267	0.108631	0.279553	0.358057	0.376051	0.396264	0.376051	0.513877	1	0.70181	0.251716	0.021267	0.021267	0.021267	0.030303	0.021267	0.030303	-0.386445	-0.484848	0.021267	0.021267	0.021267	0.021267	0.021267	-0.0805823	0.173476	0.108631	0.136713	-0.0679889	-0.0679889	0.021267	-0.386445	-0.386445	0.021267	-0.021267	-0.188858	-0.128565
			P-valus	0.806217	0.806217	0.806217	0.806217	0.00113362	0.863327	0.863327	0.863327	0.863327	0.863327	0.377885	0.0209573	0.002718	0.00157568	0.000822348	0.00157568	7.39569e-06		2.60786e-11	0.0383879	0.863327	0.863327	0.863327	0.806217	0.863327	0.806217	0.00113362	2.78927e-05	0.863327	0.863327	0.863327	0.863327	0.863327	0.5136	0.157141	0.377885	0.266271	0.581706	0.581706	0.863327	0.00113362	0.00113362	0.863327	0.863327	0.122975	0.296087
		fimH	Pearson Correlation	0.021267	0.021267	0.021267	0.021267	0.568668	0.0149254	0.0149254	0.0149254	0.0149254	0.0149254	-0.0677674	0.196193	0.251288	0.263916	0.278102	0.263916	0.360644	0.70181	1	0.176657	0.0149254	0.0149254	0.0149254	0.021267	0.0149254	0.021267	-0.568668	-0.70181	0.0149254	0.0149254	0.0149254	0.0149254	0.0149254	-0.0565535	-0.0507281	-0.0677674	-0.0593954	-0.0477153	-0.0477153	0.0149254	-0.568668	-0.568668	0.0149254	-0.0149254	0.0477153	-0.0902281
			P-valus	0.863327	0.863327	0.863327	0.863327	4.21201e-07	0.903847	0.903847	0.903847	0.903847	0.903847	0.58294	0.108828	0.0387291	0.0296545	0.0216605	0.0296545	0.00251788	2.60786e-11		0.149556	0.903847	0.903847	0.903847	0.863327	0.903847	0.863327	4.21201e-07	2.60786e-11	0.903847	0.903847	0.903847	0.903847	0.903847	0.6469	0.681202	0.58294	0.630423	0.699203	0.699203	0.903847	4.21201e-07	4.21201e-07	0.903847	0.903847	0.699203	0.464327
		fimI	Pearson Correlation	-0.251716	-0.251716	-0.251716	-0.251716	0.31065	0.084488	0.084488	0.084488	0.084488	0.084488	-0.161291	0.550144	0.543124	0.586909	0.549857	0.586909	0.489837	0.251716	0.176657	1	0.084488	0.084488	0.084488	-0.065665	-0.176657	-0.065665	-0.157576	-0.251716	0.084488	0.084488	0.084488	0.084488	0.084488	0.174617	0.0678733	-0.0130776	0.063482	0.00818491	0.00818491	0.084488	-0.00450218	-0.00450218	0.084488	-0.084488	-0.00818491	0.147035
			P-valus	0.0383879	0.0383879	0.0383879	0.0383879	0.00992805	0.493334	0.493334	0.493334	0.493334	0.493334	0.188846	1.17514e-06	1.70633e-06	1.43968e-07	1.19335e-06	1.43968e-07	2.23927e-05	0.0383879	0.149556		0.493334	0.493334	0.493334	0.59471	0.149556	0.59471	0.199369	0.0383879	0.493334	0.493334	0.493334	0.493334	0.493334	0.154387	0.58235	0.915704	0.607042	0.947183	0.947183	0.493334	0.970933	0.970933	0.493334	0.493334	0.947183	0.231494
		focC	Pearson Correlation	-0.021267	-0.021267	-0.021267	-0.021267	0.0262462	-0.0149254	-0.0149254	-0.0149254	-0.0149254	-0.0149254	0.0677674	0.0760749	0.0593954	0.0565535	0.0536688	0.0565535	0.0413854	0.021267	0.0149254	0.084488	1	1	1	0.70181	-0.0149254	0.70181	0.568668	-0.021267	1	1	1	1	1	0.0565535	0.0507281	0.0677674	0.0593954	0.0477153	0.0477153	-0.0149254	-0.0262462	-0.0262462	-0.0149254	0.0149254	-0.0477153	-0.165418
			P-valus	0.863327	0.863327	0.863327	0.863327	0.831752	0.903847	0.903847	0.903847	0.903847	0.903847	0.58294	0.537503	0.630423	0.6469	0.6638	0.6469	0.737558	0.863327	0.903847	0.493334		0	0	2.60786e-11	0.903847	2.60786e-11	4.21201e-07	0.863327	0	0	0	0	0	0.6469	0.681202	0.58294	0.630423	0.699203	0.699203	0.903847	0.831752	0.831752	0.903847	0.903847	0.699203	0.177629
		focH	Pearson Correlation	-0.021267	-0.021267	-0.021267	-0.021267	0.0262462	-0.0149254	-0.0149254	-0.0149254	-0.0149254	-0.0149254	0.0677674	0.0760749	0.0593954	0.0565535	0.0536688	0.0565535	0.0413854	0.021267	0.0149254	0.084488	1	1	1	0.70181	-0.0149254	0.70181	0.568668	-0.021267	1	1	1	1	1	0.0565535	0.0507281	0.0677674	0.0593954	0.0477153	0.0477153	-0.0149254	-0.0262462	-0.0262462	-0.0149254	0.0149254	-0.0477153	-0.165418
			P-valus	0.863327	0.863327	0.863327	0.863327	0.831752	0.903847	0.903847	0.903847	0.903847	0.903847	0.58294	0.537503	0.630423	0.6469	0.6638	0.6469	0.737558	0.863327	0.903847	0.493334	0		0	2.60786e-11	0.903847	2.60786e-11	4.21201e-07	0.863327	0	0	0	0	0	0.6469	0.681202	0.58294	0.630423	0.699203	0.699203	0.903847	0.831752	0.831752	0.903847	0.903847	0.699203	0.177629
		papB	Pearson Correlation	-0.021267	-0.021267	-0.021267	-0.021267	0.0262462	-0.0149254	-0.0149254	-0.0149254	-0.0149254	-0.0149254	0.0677674	0.0760749	0.0593954	0.0565535	0.0536688	0.0565535	0.0413854	0.021267	0.0149254	0.084488	1	1	1	0.70181	-0.0149254	0.70181	0.568668	-0.021267	1	1	1	1	1	0.0565535	0.0507281	0.0677674	0.0593954	0.0477153	0.0477153	-0.0149254	-0.0262462	-0.0262462	-0.0149254	0.0149254	-0.0477153	-0.165418
			P-valus	0.863327	0.863327	0.863327	0.863327	0.831752	0.903847	0.903847	0.903847	0.903847	0.903847	0.58294	0.537503	0.630423	0.6469	0.6638	0.6469	0.737558	0.863327	0.903847	0.493334	0	0		2.60786e-11	0.903847	2.60786e-11	4.21201e-07	0.863327	0	0	0	0	0	0.6469	0.681202	0.58294	0.630423	0.699203	0.699203	0.903847	0.831752	0.831752	0.903847	0.903847	0.699203	0.177629
		papC	Pearson Correlation	-0.030303	-0.030303	-0.030303	-0.030303	0.0373979	-0.021267	-0.021267	-0.021267	-0.021267	-0.021267	0.0965609	0.108398	0.0846318	0.0805823	0.0764719	0.0805823	0.0589695	0.030303	0.021267	-0.065665	0.70181	0.70181	0.70181	1	0.70181	1	0.810287	0.484848	0.70181	0.70181	0.70181	0.70181	0.70181	-0.147734	0.0722818	0.0965609	0.0846318	0.0679889	0.0679889	-0.021267	-0.0373979	-0.0373979	-0.021267	0.021267	-0.0679889	-0.235702
			P-valus	0.806217	0.806217	0.806217	0.806217	0.762058	0.863327	0.863327	0.863327	0.863327	0.863327	0.433432	0.378914	0.492596	0.5136	0.535376	0.5136	0.632881	0.806217	0.863327	0.59471	2.60786e-11	2.60786e-11	2.60786e-11		2.60786e-11	0	5.77359e-17	2.78927e-05	2.60786e-11	2.60786e-11	2.60786e-11	2.60786e-11	2.60786e-11	0.229258	0.558032	0.433432	0.492596	0.581706	0.581706	0.863327	0.762058	0.762058	0.863327	0.863327	0.581706	0.0529936
		papF	Pearson Correlation	-0.021267	-0.021267	-0.021267	-0.021267	0.0262462	-0.0149254	-0.0149254	-0.0149254	-0.0149254	-0.0149254	0.0677674	0.0760749	0.0593954	0.0565535	0.0536688	0.0565535	0.0413854	0.021267	0.0149254	-0.176657	-0.0149254	-0.0149254	-0.0149254	0.70181	1	0.70181	0.568668	0.70181	-0.0149254	-0.0149254	-0.0149254	-0.0149254	-0.0149254	-0.263916	0.0507281	0.0677674	0.0593954	0.0477153	0.0477153	-0.0149254	-0.0262462	-0.0262462	-0.0149254	0.0149254	-0.0477153	-0.165418
			P-valus	0.863327	0.863327	0.863327	0.863327	0.831752	0.903847	0.903847	0.903847	0.903847	0.903847	0.58294	0.537503	0.630423	0.6469	0.6638	0.6469	0.737558	0.863327	0.903847	0.149556	0.903847	0.903847	0.903847	2.60786e-11		2.60786e-11	4.21201e-07	2.60786e-11	0.903847	0.903847	0.903847	0.903847	0.903847	0.0296545	0.681202	0.58294	0.630423	0.699203	0.699203	0.903847	0.831752	0.831752	0.903847	0.903847	0.699203	0.177629
		papH	Pearson Correlation	-0.030303	-0.030303	-0.030303	-0.030303	0.0373979	-0.021267	-0.021267	-0.021267	-0.021267	-0.021267	0.0965609	0.108398	0.0846318	0.0805823	0.0764719	0.0805823	0.0589695	0.030303	0.021267	-0.065665	0.70181	0.70181	0.70181	1	0.70181	1	0.810287	0.484848	0.70181	0.70181	0.70181	0.70181	0.70181	-0.147734	0.0722818	0.0965609	0.0846318	0.0679889	0.0679889	-0.021267	-0.0373979	-0.0373979	-0.021267	0.021267	-0.0679889	-0.235702
			P-valus	0.806217	0.806217	0.806217	0.806217	0.762058	0.863327	0.863327	0.863327	0.863327	0.863327	0.433432	0.378914	0.492596	0.5136	0.535376	0.5136	0.632881	0.806217	0.863327	0.59471	2.60786e-11	2.60786e-11	2.60786e-11	0	2.60786e-11		5.77359e-17	2.78927e-05	2.60786e-11	2.60786e-11	2.60786e-11	2.60786e-11	2.60786e-11	0.229258	0.558032	0.433432	0.492596	0.581706	0.581706	0.863327	0.762058	0.762058	0.863327	0.863327	0.581706	0.0529936
		papI	Pearson Correlation	-0.0373979	-0.0373979	-0.0373979	-0.0373979	-0.302564	-0.0262462	-0.0262462	-0.0262462	-0.0262462	-0.0262462	0.119169	-0.0258167	-0.0776654	-0.0883991	-0.100096	-0.0883991	-0.16288	-0.386445	-0.568668	-0.157576	0.568668	0.568668	0.568668	0.810287	0.568668	0.810287	1	0.810287	0.568668	0.568668	0.568668	0.568668	0.568668	-0.0883991	0.0892052	0.119169	0.104447	0.0839072	0.0839072	-0.0262462	0.302564	0.302564	-0.0262462	0.0262462	-0.0839072	-0.141036
			P-valus	0.762058	0.762058	0.762058	0.762058	0.0121475	0.831752	0.831752	0.831752	0.831752	0.831752	0.333081	0.834466	0.529006	0.473468	0.416704	0.473468	0.184469	0.00113362	4.21201e-07	0.199369	4.21201e-07	4.21201e-07	4.21201e-07	5.77359e-17	4.21201e-07	5.77359e-17		5.77359e-17	4.21201e-07	4.21201e-07	4.21201e-07	4.21201e-07	4.21201e-07	0.473468	0.469428	0.333081	0.396637	0.496321	0.496321	0.831752	0.0121475	0.0121475	0.831752	0.831752	0.496321	0.2513
		papX	Pearson Correlation	-0.030303	-0.030303	-0.030303	-0.030303	-0.386445	-0.021267	-0.021267	-0.021267	-0.021267	-0.021267	0.0965609	-0.0855775	-0.136713	-0.147734	-0.159896	-0.147734	-0.227454	-0.484848	-0.70181	-0.251716	-0.021267	-0.021267	-0.021267	0.484848	0.70181	0.484848	0.810287	1	-0.021267	-0.021267	-0.021267	-0.021267	-0.021267	-0.147734	0.0722818	0.0965609	0.0846318	0.0679889	0.0679889	-0.021267	0.386445	0.386445	-0.021267	0.021267	-0.0679889	-0.0535687
			P-valus	0.806217	0.806217	0.806217	0.806217	0.00113362	0.863327	0.863327	0.863327	0.863327	0.863327	0.433432	0.487757	0.266271	0.229258	0.19275	0.229258	0.062127	2.78927e-05	2.60786e-11	0.0383879	0.863327	0.863327	0.863327	2.78927e-05	2.60786e-11	2.78927e-05	5.77359e-17		0.863327	0.863327	0.863327	0.863327	0.863327	0.229258	0.558032	0.433432	0.492596	0.581706	0.581706	0.863327	0.00113362	0.00113362	0.863327	0.863327	0.581706	0.66439
		sfaB	Pearson Correlation	-0.021267	-0.021267	-0.021267	-0.021267	0.0262462	-0.0149254	-0.0149254	-0.0149254	-0.0149254	-0.0149254	0.0677674	0.0760749	0.0593954	0.0565535	0.0536688	0.0565535	0.0413854	0.021267	0.0149254	0.084488	1	1	1	0.70181	-0.0149254	0.70181	0.568668	-0.021267	1	1	1	1	1	0.0565535	0.0507281	0.0677674	0.0593954	0.0477153	0.0477153	-0.0149254	-0.0262462	-0.0262462	-0.0149254	0.0149254	-0.0477153	-0.165418
			P-valus	0.863327	0.863327	0.863327	0.863327	0.831752	0.903847	0.903847	0.903847	0.903847	0.903847	0.58294	0.537503	0.630423	0.6469	0.6638	0.6469	0.737558	0.863327	0.903847	0.493334	0	0	0	2.60786e-11	0.903847	2.60786e-11	4.21201e-07	0.863327		0	0	0	0	0.6469	0.681202	0.58294	0.630423	0.699203	0.699203	0.903847	0.831752	0.831752	0.903847	0.903847	0.699203	0.177629
		sfaD	Pearson Correlation	-0.021267	-0.021267	-0.021267	-0.021267	0.0262462	-0.0149254	-0.0149254	-0.0149254	-0.0149254	-0.0149254	0.0677674	0.0760749	0.0593954	0.0565535	0.0536688	0.0565535	0.0413854	0.021267	0.0149254	0.084488	1	1	1	0.70181	-0.0149254	0.70181	0.568668	-0.021267	1	1	1	1	1	0.0565535	0.0507281	0.0677674	0.0593954	0.0477153	0.0477153	-0.0149254	-0.0262462	-0.0262462	-0.0149254	0.0149254	-0.0477153	-0.165418
			P-valus	0.863327	0.863327	0.863327	0.863327	0.831752	0.903847	0.903847	0.903847	0.903847	0.903847	0.58294	0.537503	0.630423	0.6469	0.6638	0.6469	0.737558	0.863327	0.903847	0.493334	0	0	0	2.60786e-11	0.903847	2.60786e-11	4.21201e-07	0.863327	0		0	0	0	0.6469	0.681202	0.58294	0.630423	0.699203	0.699203	0.903847	0.831752	0.831752	0.903847	0.903847	0.699203	0.177629
		sfaF	Pearson Correlation	-0.021267	-0.021267	-0.021267	-0.021267	0.0262462	-0.0149254	-0.0149254	-0.0149254	-0.0149254	-0.0149254	0.0677674	0.0760749	0.0593954	0.0565535	0.0536688	0.0565535	0.0413854	0.021267	0.0149254	0.084488	1	1	1	0.70181	-0.0149254	0.70181	0.568668	-0.021267	1	1	1	1	1	0.0565535	0.0507281	0.0677674	0.0593954	0.0477153	0.0477153	-0.0149254	-0.0262462	-0.0262462	-0.0149254	0.0149254	-0.0477153	-0.165418
			P-valus	0.863327	0.863327	0.863327	0.863327	0.831752	0.903847	0.903847	0.903847	0.903847	0.903847	0.58294	0.537503	0.630423	0.6469	0.6638	0.6469	0.737558	0.863327	0.903847	0.493334	0	0	0	2.60786e-11	0.903847	2.60786e-11	4.21201e-07	0.863327	0	0		0	0	0.6469	0.681202	0.58294	0.630423	0.699203	0.699203	0.903847	0.831752	0.831752	0.903847	0.903847	0.699203	0.177629
		sfaG	Pearson Correlation	-0.021267	-0.021267	-0.021267	-0.021267	0.0262462	-0.0149254	-0.0149254	-0.0149254	-0.0149254	-0.0149254	0.0677674	0.0760749	0.0593954	0.0565535	0.0536688	0.0565535	0.0413854	0.021267	0.0149254	0.084488	1	1	1	0.70181	-0.0149254	0.70181	0.568668	-0.021267	1	1	1	1	1	0.0565535	0.0507281	0.0677674	0.0593954	0.0477153	0.0477153	-0.0149254	-0.0262462	-0.0262462	-0.0149254	0.0149254	-0.0477153	-0.165418
			P-valus	0.863327	0.863327	0.863327	0.863327	0.831752	0.903847	0.903847	0.903847	0.903847	0.903847	0.58294	0.537503	0.630423	0.6469	0.6638	0.6469	0.737558	0.863327	0.903847	0.493334	0	0	0	2.60786e-11	0.903847	2.60786e-11	4.21201e-07	0.863327	0	0	0		0	0.6469	0.681202	0.58294	0.630423	0.699203	0.699203	0.903847	0.831752	0.831752	0.903847	0.903847	0.699203	0.177629
		sfaY	Pearson Correlation	-0.021267	-0.021267	-0.021267	-0.021267	0.0262462	-0.0149254	-0.0149254	-0.0149254	-0.0149254	-0.0149254	0.0677674	0.0760749	0.0593954	0.0565535	0.0536688	0.0565535	0.0413854	0.021267	0.0149254	0.084488	1	1	1	0.70181	-0.0149254	0.70181	0.568668	-0.021267	1	1	1	1	1	0.0565535	0.0507281	0.0677674	0.0593954	0.0477153	0.0477153	-0.0149254	-0.0262462	-0.0262462	-0.0149254	0.0149254	-0.0477153	-0.165418
			P-valus	0.863327	0.863327	0.863327	0.863327	0.831752	0.903847	0.903847	0.903847	0.903847	0.903847	0.58294	0.537503	0.630423	0.6469	0.6638	0.6469	0.737558	0.863327	0.903847	0.493334	0	0	0	2.60786e-11	0.903847	2.60786e-11	4.21201e-07	0.863327	0	0	0	0		0.6469	0.681202	0.58294	0.630423	0.699203	0.699203	0.903847	0.831752	0.831752	0.903847	0.903847	0.699203	0.177629
		ykgK_ecpR	Pearson Correlation	0.0805823	0.0805823	0.0805823	0.0805823	-0.099449	0.0565535	0.0565535	0.0565535	0.0565535	0.0565535	0.379815	-0.116313	-0.0288531	-0.0119048	0.00616228	-0.0119048	-0.156813	-0.0805823	-0.0565535	0.174617	0.0565535	0.0565535	0.0565535	-0.147734	-0.263916	-0.147734	-0.0883991	-0.147734	0.0565535	0.0565535	0.0565535	0.0565535	0.0565535	1	0.788073	0.561698	0.65785	0.843721	0.843721	0.0565535	0.099449	0.099449	0.0565535	-0.0565535	0.066962	0.142451
			P-valus	0.5136	0.5136	0.5136	0.5136	0.419738	0.6469	0.6469	0.6469	0.6469	0.6469	0.00140028	0.344878	0.815322	0.923241	0.960223	0.923241	0.201584	0.5136	0.6469	0.154387	0.6469	0.6469	0.6469	0.229258	0.0296545	0.229258	0.473468	0.229258	0.6469	0.6469	0.6469	0.6469	0.6469		1.52405e-15	6.24199e-07	1.09271e-09	1.69229e-19	1.69229e-19	0.6469	0.419738	0.419738	0.6469	0.6469	0.587437	0.246529
		yagV_ecpE	Pearson Correlation	0.0722818	0.0722818	0.0722818	0.0722818	-0.0892052	0.0507281	0.0507281	0.0507281	0.0507281	0.0507281	0.454895	-0.166024	-0.0962775	-0.0832923	-0.0696469	-0.0832923	-0.00401885	0.173476	-0.0507281	0.0678733	0.0507281	0.0507281	0.0507281	0.0722818	0.0507281	0.0722818	0.0892052	0.0722818	0.0507281	0.0507281	0.0507281	0.0507281	0.0507281	0.788073	1	0.748562	0.854074	0.940609	0.940609	0.0507281	0.0892052	0.0892052	0.0507281	-0.0507281	-0.0828889	0.0408888
			P-valus	0.558032	0.558032	0.558032	0.558032	0.469428	0.681202	0.681202	0.681202	0.681202	0.681202	9.7298e-05	0.176024	0.43479	0.499494	0.572509	0.499494	0.974053	0.157141	0.681202	0.58235	0.681202	0.681202	0.681202	0.558032	0.681202	0.558032	0.469428	0.558032	0.681202	0.681202	0.681202	0.681202	0.681202	1.52405e-15		2.15834e-13	2.09522e-20	1.12451e-32	1.12451e-32	0.681202	0.469428	0.469428	0.681202	0.681202	0.50158	0.740596
		yagW_ecpD	Pearson Correlation	0.0965609	0.0965609	0.0965609	0.0965609	-0.119169	0.0677674	0.0677674	0.0677674	0.0677674	0.0677674	0.427885	-0.190885	-0.181515	-0.165835	-0.14953	-0.165835	-0.0738205	0.108631	-0.0677674	-0.0130776	0.0677674	0.0677674	0.0677674	0.0965609	0.0677674	0.0965609	0.119169	0.0965609	0.0677674	0.0677674	0.0677674	0.0677674	0.0677674	0.561698	0.748562	1	0.788295	0.704104	0.704104	0.0677674	0.119169	0.119169	0.0677674	-0.0677674	0.012036	-0.119488
			P-valus	0.433432	0.433432	0.433432	0.433432	0.333081	0.58294	0.58294	0.58294	0.58294	0.58294	0.000272939	0.118932	0.1385	0.176525	0.223585	0.176525	0.549659	0.377885	0.58294	0.915704	0.58294	0.58294	0.58294	0.433432	0.58294	0.433432	0.333081	0.433432	0.58294	0.58294	0.58294	0.58294	0.58294	6.24199e-07	2.15834e-13		1.47785e-15	2.10651e-11	2.10651e-11	0.58294	0.333081	0.333081	0.58294	0.58294	0.922397	0.331778
		yagX_ecpC	Pearson Correlation	0.0846318	0.0846318	0.0846318	0.0846318	-0.104447	0.0593954	0.0593954	0.0593954	0.0593954	0.0593954	0.347472	-0.136049	-0.141259	-0.126954	-0.112015	-0.126954	-0.0416256	0.136713	-0.0593954	0.063482	0.0593954	0.0593954	0.0593954	0.0846318	0.0593954	0.0846318	0.104447	0.0846318	0.0593954	0.0593954	0.0593954	0.0593954	0.0593954	0.65785	0.854074	0.788295	1	0.80335	0.80335	0.0593954	0.104447	0.104447	0.0593954	-0.0593954	-0.0308357	-0.0460336
			P-valus	0.492596	0.492596	0.492596	0.492596	0.396637	0.630423	0.630423	0.630423	0.630423	0.630423	0.00369304	0.268622	0.250545	0.302232	0.363119	0.302232	0.73609	0.266271	0.630423	0.607042	0.630423	0.630423	0.630423	0.492596	0.630423	0.492596	0.396637	0.492596	0.630423	0.630423	0.630423	0.630423	0.630423	1.09271e-09	2.09522e-20	1.47785e-15		1.67765e-16	1.67765e-16	0.630423	0.396637	0.396637	0.630423	0.630423	0.802879	0.709325
		yagY_ecpB	Pearson Correlation	0.0679889	0.0679889	0.0679889	0.0679889	-0.0839072	0.0477153	0.0477153	0.0477153	0.0477153	0.0477153	0.397187	-0.243206	-0.189883	-0.180797	-0.171575	-0.180797	-0.132306	-0.0679889	-0.0477153	0.00818491	0.0477153	0.0477153	0.0477153	0.0679889	0.0477153	0.0679889	0.0839072	0.0679889	0.0477153	0.0477153	0.0477153	0.0477153	0.0477153	0.843721	0.940609	0.704104	0.80335	1	1	0.0477153	0.0839072	0.0839072	0.0477153	-0.0477153	0.0244821	0.074784
			P-valus	0.581706	0.581706	0.581706	0.581706	0.496321	0.699203	0.699203	0.699203	0.699203	0.699203	0.000797487	0.0456668	0.120918	0.140094	0.161809	0.140094	0.282137	0.581706	0.699203	0.947183	0.699203	0.699203	0.699203	0.581706	0.699203	0.581706	0.496321	0.581706	0.699203	0.699203	0.699203	0.699203	0.699203	1.69229e-19	1.12451e-32	2.10651e-11	1.67765e-16		0	0.699203	0.496321	0.496321	0.699203	0.699203	0.842911	0.544448
		yagZ_ecpA	Pearson Correlation	0.0679889	0.0679889	0.0679889	0.0679889	-0.0839072	0.0477153	0.0477153	0.0477153	0.0477153	0.0477153	0.397187	-0.243206	-0.189883	-0.180797	-0.171575	-0.180797	-0.132306	-0.0679889	-0.0477153	0.00818491	0.0477153	0.0477153	0.0477153	0.0679889	0.0477153	0.0679889	0.0839072	0.0679889	0.0477153	0.0477153	0.0477153	0.0477153	0.0477153	0.843721	0.940609	0.704104	0.80335	1	1	0.0477153	0.0839072	0.0839072	0.0477153	-0.0477153	0.0244821	0.074784
			P-valus	0.581706	0.581706	0.581706	0.581706	0.496321	0.699203	0.699203	0.699203	0.699203	0.699203	0.000797487	0.0456668	0.120918	0.140094	0.161809	0.140094	0.282137	0.581706	0.699203	0.947183	0.699203	0.699203	0.699203	0.581706	0.699203	0.581706	0.496321	0.581706	0.699203	0.699203	0.699203	0.699203	0.699203	1.69229e-19	1.12451e-32	2.10651e-11	1.67765e-16	0		0.699203	0.496321	0.496321	0.699203	0.699203	0.842911	0.544448
	invasion	ibeA	Pearson Correlation	-0.021267	-0.021267	-0.021267	-0.021267	0.0262462	-0.0149254	-0.0149254	-0.0149254	-0.0149254	-0.0149254	0.0677674	0.0760749	0.0593954	0.0565535	0.0536688	-0.263916	0.0413854	0.021267	0.0149254	0.084488	-0.0149254	-0.0149254	-0.0149254	-0.021267	-0.0149254	-0.021267	-0.0262462	-0.021267	-0.0149254	-0.0149254	-0.0149254	-0.0149254	-0.0149254	0.0565535	0.0507281	0.0677674	0.0593954	0.0477153	0.0477153	1	0.568668	0.568668	1	0.0149254	0.3128	0.0902281
			P-valus	0.863327	0.863327	0.863327	0.863327	0.831752	0.903847	0.903847	0.903847	0.903847	0.903847	0.58294	0.537503	0.630423	0.6469	0.6638	0.0296545	0.737558	0.863327	0.903847	0.493334	0.903847	0.903847	0.903847	0.863327	0.903847	0.863327	0.831752	0.863327	0.903847	0.903847	0.903847	0.903847	0.903847	0.6469	0.681202	0.58294	0.630423	0.699203	0.699203		4.21201e-07	4.21201e-07	0	0.903847	0.00940087	0.464327
		kpsD	Pearson Correlation	-0.0373979	-0.0373979	-0.0373979	-0.0373979	-0.302564	-0.0262462	-0.0262462	-0.0262462	-0.0262462	-0.0262462	0.119169	-0.0258167	-0.0776654	-0.0883991	-0.100096	-0.276247	-0.16288	-0.386445	-0.568668	-0.00450218	-0.0262462	-0.0262462	-0.0262462	-0.0373979	-0.0262462	-0.0373979	0.302564	0.386445	-0.0262462	-0.0262462	-0.0262462	-0.0262462	-0.0262462	0.099449	0.0892052	0.119169	0.104447	0.0839072	0.0839072	0.568668	1	1	0.568668	0.0262462	0.127415	0.00881476
			P-valus	0.762058	0.762058	0.762058	0.762058	0.0121475	0.831752	0.831752	0.831752	0.831752	0.831752	0.333081	0.834466	0.529006	0.473468	0.416704	0.0225881	0.184469	0.00113362	4.21201e-07	0.970933	0.831752	0.831752	0.831752	0.762058	0.831752	0.762058	0.0121475	0.00113362	0.831752	0.831752	0.831752	0.831752	0.831752	0.419738	0.469428	0.333081	0.396637	0.496321	0.496321	4.21201e-07		0	4.21201e-07	0.831752	0.300465	0.943125
		kpsM	Pearson Correlation	-0.0373979	-0.0373979	-0.0373979	-0.0373979	-0.302564	-0.0262462	-0.0262462	-0.0262462	-0.0262462	-0.0262462	0.119169	-0.0258167	-0.0776654	-0.0883991	-0.100096	-0.276247	-0.16288	-0.386445	-0.568668	-0.00450218	-0.0262462	-0.0262462	-0.0262462	-0.0373979	-0.0262462	-0.0373979	0.302564	0.386445	-0.0262462	-0.0262462	-0.0262462	-0.0262462	-0.0262462	0.099449	0.0892052	0.119169	0.104447	0.0839072	0.0839072	0.568668	1	1	0.568668	0.0262462	0.127415	0.00881476
			P-valus	0.762058	0.762058	0.762058	0.762058	0.0121475	0.831752	0.831752	0.831752	0.831752	0.831752	0.333081	0.834466	0.529006	0.473468	0.416704	0.0225881	0.184469	0.00113362	4.21201e-07	0.970933	0.831752	0.831752	0.831752	0.762058	0.831752	0.762058	0.0121475	0.00113362	0.831752	0.831752	0.831752	0.831752	0.831752	0.419738	0.469428	0.333081	0.396637	0.496321	0.496321	4.21201e-07	0		4.21201e-07	0.831752	0.300465	0.943125
		kpsT	Pearson Correlation	-0.021267	-0.021267	-0.021267	-0.021267	0.0262462	-0.0149254	-0.0149254	-0.0149254	-0.0149254	-0.0149254	0.0677674	0.0760749	0.0593954	0.0565535	0.0536688	-0.263916	0.0413854	0.021267	0.0149254	0.084488	-0.0149254	-0.0149254	-0.0149254	-0.021267	-0.0149254	-0.021267	-0.0262462	-0.021267	-0.0149254	-0.0149254	-0.0149254	-0.0149254	-0.0149254	0.0565535	0.0507281	0.0677674	0.0593954	0.0477153	0.0477153	1	0.568668	0.568668	1	0.0149254	0.3128	0.0902281
			P-valus	0.863327	0.863327	0.863327	0.863327	0.831752	0.903847	0.903847	0.903847	0.903847	0.903847	0.58294	0.537503	0.630423	0.6469	0.6638	0.0296545	0.737558	0.863327	0.903847	0.493334	0.903847	0.903847	0.903847	0.863327	0.903847	0.863327	0.831752	0.863327	0.903847	0.903847	0.903847	0.903847	0.903847	0.6469	0.681202	0.58294	0.630423	0.699203	0.699203	0	4.21201e-07	4.21201e-07		0.903847	0.00940087	0.464327
		ompA	Pearson Correlation	0.021267	0.021267	0.021267	0.021267	-0.0262462	0.0149254	0.0149254	0.0149254	0.0149254	0.0149254	-0.0677674	-0.0760749	-0.0593954	-0.0565535	-0.0536688	-0.0565535	-0.0413854	-0.021267	-0.0149254	-0.084488	0.0149254	0.0149254	0.0149254	0.021267	0.0149254	0.021267	0.0262462	0.021267	0.0149254	0.0149254	0.0149254	0.0149254	0.0149254	-0.0565535	-0.0507281	-0.0677674	-0.0593954	-0.0477153	-0.0477153	0.0149254	0.0262462	0.0262462	0.0149254	1	0.0477153	0.165418
			P-valus	0.863327	0.863327	0.863327	0.863327	0.831752	0.903847	0.903847	0.903847	0.903847	0.903847	0.58294	0.537503	0.630423	0.6469	0.6638	0.6469	0.737558	0.863327	0.903847	0.493334	0.903847	0.903847	0.903847	0.863327	0.903847	0.863327	0.831752	0.863327	0.903847	0.903847	0.903847	0.903847	0.903847	0.6469	0.681202	0.58294	0.630423	0.699203	0.699203	0.903847	0.831752	0.831752	0.903847		0.699203	0.177629
antibiotic resistance phenotype	beta-lactam resistance	AMC	Pearson Correlation	-0.0679889	-0.0679889	-0.0679889	-0.0679889	0.0839072	-0.0477153	-0.0477153	-0.0477153	-0.0477153	-0.0477153	-0.0902698	-0.0469345	-0.0308357	-0.0468734	-0.064124	-0.160709	-0.153307	-0.188858	0.0477153	-0.00818491	-0.0477153	-0.0477153	-0.0477153	-0.0679889	-0.0477153	-0.0679889	-0.0839072	-0.0679889	-0.0477153	-0.0477153	-0.0477153	-0.0477153	-0.0477153	0.066962	-0.0828889	0.012036	-0.0308357	0.0244821	0.0244821	0.3128	0.127415	0.127415	0.3128	0.0477153	1	0.288453
			P-valus	0.581706	0.581706	0.581706	0.581706	0.496321	0.699203	0.699203	0.699203	0.699203	0.699203	0.46412	0.703897	0.802879	0.704264	0.603404	0.190468	0.211974	0.122975	0.699203	0.947183	0.699203	0.699203	0.699203	0.581706	0.699203	0.581706	0.496321	0.581706	0.699203	0.699203	0.699203	0.699203	0.699203	0.587437	0.50158	0.922397	0.802879	0.842911	0.842911	0.00940087	0.300465	0.300465	0.00940087	0.699203		0.0170565
		AMP	Pearson Correlation	-0.235702	-0.235702	-0.235702	-0.235702	-0.00881476	0.0902281	0.0902281	0.0902281	0.0902281	0.0902281	-0.0469417	-0.116991	0.0322235	0.0617286	0.0098316	-0.0189934	-0.0476545	-0.128565	-0.0902281	0.147035	-0.165418	-0.165418	-0.165418	-0.235702	-0.165418	-0.235702	-0.141036	-0.0535687	-0.165418	-0.165418	-0.165418	-0.165418	-0.165418	0.142451	0.0408888	-0.119488	-0.0460336	0.074784	0.074784	0.0902281	0.00881476	0.00881476	0.0902281	0.165418	0.288453	1
			P-valus	0.0529936	0.0529936	0.0529936	0.0529936	0.943125	0.464327	0.464327	0.464327	0.464327	0.464327	0.703853	0.342056	0.794198	0.617028	0.936577	0.87782	0.699568	0.296087	0.464327	0.231494	0.177629	0.177629	0.177629	0.0529936	0.177629	0.0529936	0.2513	0.66439	0.177629	0.177629	0.177629	0.177629	0.177629	0.246529	0.740596	0.331778	0.709325	0.544448	0.544448	0.464327	0.943125	0.943125	0.464327	0.177629	0.0170565
		CAZ	Pearson Correlation	-0.0589695	-0.0589695	-0.0589695	-0.0589695	0.072776	-0.0413854	-0.0413854	-0.0413854	-0.0413854	-0.0413854	0.0738205	-0.112608	0.0416256	0.029869	0.0173938	0.029869	-0.0444965	0.0589695	0.0413854	0.130826	-0.0413854	-0.0413854	-0.0413854	-0.0589695	-0.0413854	-0.0589695	-0.072776	-0.0589695	-0.0413854	-0.0413854	-0.0413854	-0.0413854	-0.0413854	0.029869	0.00401885	0.0738205	0.0416256	-0.0105005	-0.0105005	-0.0413854	-0.072776	-0.072776	-0.0413854	0.0413854	0.43892	0.250186
			P-valus	0.632881	0.632881	0.632881	0.632881	0.555336	0.737558	0.737558	0.737558	0.737558	0.737558	0.549659	0.360566	0.73609	0.80894	0.88804	0.80894	0.71862	0.632881	0.737558	0.287602	0.737558	0.737558	0.737558	0.632881	0.737558	0.632881	0.555336	0.632881	0.737558	0.737558	0.737558	0.737558	0.737558	0.80894	0.974053	0.549659	0.73609	0.932272	0.932272	0.737558	0.555336	0.555336	0.737558	0.737558	0.000180951	0.0396201
		CTX	Pearson Correlation	-0.0679889	-0.0679889	-0.0679889	-0.0679889	0.0839072	-0.0477153	-0.0477153	-0.0477153	-0.0477153	-0.0477153	0.114342	-0.143648	0.0795236	0.066962	0.0537255	0.066962	-0.0105005	0.0679889	0.0477153	0.17734	-0.0477153	-0.0477153	-0.0477153	-0.0679889	-0.0477153	-0.0679889	-0.0839072	-0.0679889	-0.0477153	-0.0477153	-0.0477153	-0.0477153	-0.0477153	0.066962	0.0396425	0.114342	0.0795236	0.0244821	0.0244821	-0.0477153	-0.0839072	-0.0839072	-0.0477153	0.0477153	0.359699	0.288453
			P-valus	0.581706	0.581706	0.581706	0.581706	0.496321	0.699203	0.699203	0.699203	0.699203	0.699203	0.353172	0.24254	0.519165	0.587437	0.663466	0.587437	0.932272	0.581706	0.699203	0.147963	0.699203	0.699203	0.699203	0.581706	0.699203	0.581706	0.496321	0.581706	0.699203	0.699203	0.699203	0.699203	0.699203	0.587437	0.748236	0.353172	0.519165	0.842911	0.842911	0.699203	0.496321	0.496321	0.699203	0.699203	0.00258943	0.0170565
		IMI	Pearson Correlation	-0.021267	-0.021267	-0.021267	-0.021267	0.0262462	-0.0149254	-0.0149254	-0.0149254	-0.0149254	-0.0149254	0.0677674	-0.196193	0.0593954	0.0565535	0.0536688	0.0565535	0.0413854	0.021267	0.0149254	0.084488	-0.0149254	-0.0149254	-0.0149254	-0.021267	-0.0149254	-0.021267	-0.0262462	-0.021267	-0.0149254	-0.0149254	-0.0149254	-0.0149254	-0.0149254	0.0565535	0.0507281	0.0677674	0.0593954	0.0477153	0.0477153	-0.0149254	-0.0262462	-0.0262462	-0.0149254	0.0149254	0.3128	0.0902281
			P-valus	0.863327	0.863327	0.863327	0.863327	0.831752	0.903847	0.903847	0.903847	0.903847	0.903847	0.58294	0.108828	0.630423	0.6469	0.6638	0.6469	0.737558	0.863327	0.903847	0.493334	0.903847	0.903847	0.903847	0.863327	0.903847	0.863327	0.831752	0.863327	0.903847	0.903847	0.903847	0.903847	0.903847	0.6469	0.681202	0.58294	0.630423	0.699203	0.699203	0.903847	0.831752	0.831752	0.903847	0.903847	0.00940087	0.464327
		ESBL	Pearson Correlation	-0.0589695	-0.0589695	-0.0589695	-0.0589695	0.072776	-0.0413854	-0.0413854	-0.0413854	-0.0413854	-0.0413854	0.187907	-0.112608	0.0416256	0.029869	0.0173938	0.029869	-0.0444965	0.0589695	0.0413854	0.130826	-0.0413854	-0.0413854	-0.0413854	-0.0589695	-0.0413854	-0.0589695	-0.072776	-0.0589695	-0.0413854	-0.0413854	-0.0413854	-0.0413854	-0.0413854	0.156813	0.14066	0.187907	0.164693	0.132306	0.132306	-0.0413854	-0.072776	-0.072776	-0.0413854	0.0413854	0.153307	0.250186
			P-valus	0.632881	0.632881	0.632881	0.632881	0.555336	0.737558	0.737558	0.737558	0.737558	0.737558	0.124908	0.360566	0.73609	0.80894	0.88804	0.80894	0.71862	0.632881	0.737558	0.287602	0.737558	0.737558	0.737558	0.632881	0.737558	0.632881	0.555336	0.632881	0.737558	0.737558	0.737558	0.737558	0.737558	0.201584	0.25258	0.124908	0.179564	0.282137	0.282137	0.737558	0.555336	0.555336	0.737558	0.737558	0.211974	0.0396201
	colistin resistance	COL	Pearson Correlation	-0.054153	-0.054153	-0.054153	-0.054153	0.0668319	-0.0380051	-0.0380051	-0.0380051	-0.0380051	-0.0380051	0.172559	-0.0373832	0.0193899	0.00800026	-0.00414119	0.00800026	-0.0652361	0.054153	0.0380051	0.104308	-0.0380051	-0.0380051	-0.0380051	-0.054153	-0.0380051	-0.054153	-0.0668319	-0.054153	-0.0380051	-0.0380051	-0.0380051	-0.0380051	-0.0380051	0.144005	0.129171	0.0503298	0.0193899	0.1215	0.1215	-0.0380051	-0.0668319	-0.0668319	-0.0380051	0.0380051	0.337499	0.229752
			P-valus	0.660951	0.660951	0.660951	0.660951	0.588164	0.758311	0.758311	0.758311	0.758311	0.758311	0.15938	0.762149	0.875289	0.948373	0.973263	0.948373	0.597124	0.660951	0.758311	0.397267	0.758311	0.758311	0.758311	0.660951	0.758311	0.660951	0.588164	0.660951	0.758311	0.758311	0.758311	0.758311	0.758311	0.24136	0.293796	0.683572	0.875289	0.323643	0.323643	0.758311	0.588164	0.588164	0.758311	0.758311	0.00488407	0.0594629
	quinolone resistance	ENR	Pearson Correlation	-0.0965609	-0.0965609	-0.0965609	-0.0965609	0.119169	-0.0677674	-0.0677674	-0.0677674	-0.0677674	-0.0677674	0.225962	-0.118167	0.0933508	0.0748931	-0.038767	-0.0160485	-0.0402657	0.0965609	0.0677674	0.161291	-0.0677674	-0.0677674	-0.0677674	-0.0965609	-0.0677674	-0.0965609	-0.119169	-0.0965609	-0.0677674	-0.0677674	-0.0677674	-0.0677674	-0.0677674	0.256776	0.230327	0.144231	0.181515	0.216647	0.216647	0.220244	0.0496536	0.0496536	0.220244	0.0677674	0.294881	0.409673
			P-valus	0.433432	0.433432	0.433432	0.433432	0.333081	0.58294	0.58294	0.58294	0.58294	0.58294	0.0639077	0.337189	0.448946	0.543859	0.753618	0.89665	0.744412	0.433432	0.58294	0.188846	0.58294	0.58294	0.58294	0.433432	0.58294	0.433432	0.333081	0.433432	0.58294	0.58294	0.58294	0.58294	0.58294	0.0345361	0.0588113	0.240614	0.1385	0.0759739	0.0759739	0.0711155	0.687602	0.687602	0.0711155	0.58294	0.0146419	0.000521971
		NOR	Pearson Correlation	-0.0373979	-0.0373979	-0.0373979	-0.0373979	0.0461538	-0.0262462	-0.0262462	-0.0262462	-0.0262462	-0.0262462	0.119169	-0.185411	-0.0776654	-0.0883991	-0.100096	-0.0883991	-0.16288	0.0373979	0.0262462	-0.00450218	-0.0262462	-0.0262462	-0.0262462	-0.0373979	-0.0262462	-0.0373979	-0.0461538	-0.0373979	-0.0262462	-0.0262462	-0.0262462	-0.0262462	-0.0262462	0.099449	0.0892052	0.119169	0.104447	0.0839072	0.0839072	-0.0262462	-0.0461538	-0.0461538	-0.0262462	0.0262462	0.338736	0.158666
			P-valus	0.762058	0.762058	0.762058	0.762058	0.7086	0.831752	0.831752	0.831752	0.831752	0.831752	0.333081	0.13009	0.529006	0.473468	0.416704	0.473468	0.184469	0.762058	0.831752	0.970933	0.831752	0.831752	0.831752	0.762058	0.831752	0.762058	0.7086	0.762058	0.831752	0.831752	0.831752	0.831752	0.831752	0.419738	0.469428	0.333081	0.396637	0.496321	0.496321	0.831752	0.7086	0.7086	0.831752	0.831752	0.00471986	0.19624
	tetracycline resistance	TET	Pearson Correlation	-0.201872	-0.201872	-0.201872	-0.201872	0.104339	0.105349	0.105349	0.105349	0.105349	0.105349	-0.0577291	0.125714	0.0344729	0.0688233	0.0249376	-0.00917644	0.00143898	0.025881	0.141676	0.166379	0.105349	0.105349	0.105349	0.15011	0.105349	0.15011	0.0404581	-0.025881	0.105349	0.105349	0.105349	0.105349	0.105349	-0.00917644	-0.0222243	-0.127829	-0.116763	0.0141943	0.0141943	0.105349	-0.104339	-0.104339	0.105349	0.141676	0.161299	0.669804
			P-valus	0.0987668	0.0987668	0.0987668	0.0987668	0.397126	0.392549	0.392549	0.392549	0.392549	0.392549	0.640063	0.307016	0.780181	0.577069	0.840027	0.940796	0.990708	0.834059	0.249135	0.175089	0.392549	0.392549	0.392549	0.221773	0.392549	0.221773	0.743233	0.834059	0.392549	0.392549	0.392549	0.392549	0.392549	0.940796	0.857239	0.298884	0.343003	0.908536	0.908536	0.392549	0.397126	0.397126	0.392549	0.249135	0.188823	4.21182e-10
	trimethoprim resistance	SXT	Pearson Correlation	-0.145644	-0.145644	-0.145644	-0.145644	0.179743	0.14602	0.14602	0.14602	0.14602	0.14602	-0.240335	-0.0117516	0.0268194	0.0737711	0.0429595	0.0737711	-0.0115682	-0.0312094	0.102214	0.067629	-0.102214	-0.102214	-0.102214	0.0312094	0.14602	0.0312094	-0.0342368	0.0312094	-0.102214	-0.102214	-0.102214	-0.102214	-0.102214	0.0737711	0.00992583	-0.169892	-0.125157	0.0622422	0.0622422	-0.102214	-0.179743	-0.179743	-0.102214	0.102214	0.290464	0.49286
			P-valus	0.235988	0.235988	0.235988	0.235988	0.142459	0.234766	0.234766	0.234766	0.234766	0.234766	0.0483647	0.924225	0.828133	0.549927	0.727956	0.549927	0.925404	0.800539	0.406862	0.583711	0.406862	0.406862	0.406862	0.800539	0.234766	0.800539	0.781649	0.800539	0.406862	0.406862	0.406862	0.406862	0.406862	0.549927	0.935971	0.166027	0.30918	0.614096	0.614096	0.406862	0.142459	0.142459	0.406862	0.406862	0.0162669	1.95693e-05
				chuS	chuT	chuU	chuV	chuW	chuX	chuY	entD	fyuA	iroB	iroC	iroD	iroE	iroN	irp1	irp2	iucA	iucB	iucC	iucD	iutA	shuA	shuT	shuV	shuX	ybtA	ybtE	ybtP	ybtQ	ybtS	ybtT	ybtU	ybtX	gspE	gspF	gspG	gspH	gspI	gspJ	gspK	espL1	espL4	espR1	espX1	espX2	espX4
virulence genes	iron uptake	chuS	Pearson Correlation	1	0.568668	1	0.810287	1	0.810287	1	0.0342368	0.127415	0.112993	0.112993	0.112993	0.112993	0.112993	0.127415	-0.0784465	0.112993	0.112993	0.127415	0.112993	-0.0668319	1	0.810287	0.568668	0.568668	0.127415	0.127415	0.127415	0.127415	0.127415	0.127415	0.127415	0.127415	0.190885	0.179743	0.179743	0.179743	0.185255	0.179743	0.179743	0.338736	0.143818	0.810287	0.149138	0.810287	0.554989
			P-valus		4.21201e-07	0	5.77359e-17	0	5.77359e-17	0	0.781649	0.300465	0.358915	0.358915	0.358915	0.358915	0.358915	0.300465	0.524859	0.358915	0.358915	0.300465	0.358915	0.588164	0	5.77359e-17	4.21201e-07	4.21201e-07	0.300465	0.300465	0.300465	0.300465	0.300465	0.300465	0.300465	0.300465	0.118932	0.142459	0.142459	0.142459	0.130418	0.142459	0.142459	0.00471986	0.241975	5.77359e-17	0.224816	5.77359e-17	9.0391e-07
		chuT	Pearson Correlation	0.568668	1	0.568668	0.70181	0.568668	0.70181	0.568668	-0.14602	0.3128	0.294223	0.294223	0.294223	0.294223	0.294223	0.3128	-0.04461	0.294223	0.294223	0.3128	0.294223	-0.0380051	0.568668	-0.021267	-0.0149254	-0.0149254	0.3128	0.3128	0.3128	0.3128	0.3128	0.3128	0.3128	0.3128	0.10855	0.102214	0.102214	0.102214	0.105349	0.102214	0.102214	-0.0477153	-0.04461	-0.021267	-0.0873414	-0.021267	-0.0305424
			P-valus	4.21201e-07		4.21201e-07	2.60786e-11	4.21201e-07	2.60786e-11	4.21201e-07	0.234766	0.00940087	0.0148748	0.0148748	0.0148748	0.0148748	0.0148748	0.00940087	0.717933	0.0148748	0.0148748	0.00940087	0.0148748	0.758311	4.21201e-07	0.863327	0.903847	0.903847	0.00940087	0.00940087	0.00940087	0.00940087	0.00940087	0.00940087	0.00940087	0.00940087	0.378241	0.406862	0.406862	0.406862	0.392549	0.406862	0.406862	0.699203	0.717933	0.863327	0.478798	0.863327	0.804717
		chuU	Pearson Correlation	1	0.568668	1	0.810287	1	0.810287	1	0.0342368	0.127415	0.112993	0.112993	0.112993	0.112993	0.112993	0.127415	-0.0784465	0.112993	0.112993	0.127415	0.112993	-0.0668319	1	0.810287	0.568668	0.568668	0.127415	0.127415	0.127415	0.127415	0.127415	0.127415	0.127415	0.127415	0.190885	0.179743	0.179743	0.179743	0.185255	0.179743	0.179743	0.338736	0.143818	0.810287	0.149138	0.810287	0.554989
			P-valus	0	4.21201e-07		5.77359e-17	0	5.77359e-17	0	0.781649	0.300465	0.358915	0.358915	0.358915	0.358915	0.358915	0.300465	0.524859	0.358915	0.358915	0.300465	0.358915	0.588164	0	5.77359e-17	4.21201e-07	4.21201e-07	0.300465	0.300465	0.300465	0.300465	0.300465	0.300465	0.300465	0.300465	0.118932	0.142459	0.142459	0.142459	0.130418	0.142459	0.142459	0.00471986	0.241975	5.77359e-17	0.224816	5.77359e-17	9.0391e-07
		chuV	Pearson Correlation	0.810287	0.70181	0.810287	1	0.810287	1	0.810287	-0.0312094	0.188858	0.173476	0.173476	0.173476	0.173476	0.173476	0.188858	-0.0635642	0.173476	0.173476	0.188858	0.173476	-0.054153	0.810287	0.484848	-0.021267	-0.021267	0.188858	0.188858	0.188858	0.188858	0.188858	0.188858	0.188858	0.188858	0.154672	0.145644	0.145644	0.145644	0.15011	0.145644	0.145644	0.188858	0.206584	0.484848	0.0595204	0.484848	0.326396
			P-valus	5.77359e-17	2.60786e-11	5.77359e-17		5.77359e-17	0	5.77359e-17	0.800539	0.122975	0.157141	0.157141	0.157141	0.157141	0.157141	0.122975	0.606576	0.157141	0.157141	0.122975	0.157141	0.660951	5.77359e-17	2.78927e-05	0.863327	0.863327	0.122975	0.122975	0.122975	0.122975	0.122975	0.122975	0.122975	0.122975	0.207884	0.235988	0.235988	0.235988	0.221773	0.235988	0.235988	0.122975	0.0909831	2.78927e-05	0.629703	2.78927e-05	0.00659851
		chuW	Pearson Correlation	1	0.568668	1	0.810287	1	0.810287	1	0.0342368	0.127415	0.112993	0.112993	0.112993	0.112993	0.112993	0.127415	-0.0784465	0.112993	0.112993	0.127415	0.112993	-0.0668319	1	0.810287	0.568668	0.568668	0.127415	0.127415	0.127415	0.127415	0.127415	0.127415	0.127415	0.127415	0.190885	0.179743	0.179743	0.179743	0.185255	0.179743	0.179743	0.338736	0.143818	0.810287	0.149138	0.810287	0.554989
			P-valus	0	4.21201e-07	0	5.77359e-17		5.77359e-17	0	0.781649	0.300465	0.358915	0.358915	0.358915	0.358915	0.358915	0.300465	0.524859	0.358915	0.358915	0.300465	0.358915	0.588164	0	5.77359e-17	4.21201e-07	4.21201e-07	0.300465	0.300465	0.300465	0.300465	0.300465	0.300465	0.300465	0.300465	0.118932	0.142459	0.142459	0.142459	0.130418	0.142459	0.142459	0.00471986	0.241975	5.77359e-17	0.224816	5.77359e-17	9.0391e-07
		chuX	Pearson Correlation	0.810287	0.70181	0.810287	1	0.810287	1	0.810287	-0.0312094	0.188858	0.173476	0.173476	0.173476	0.173476	0.173476	0.188858	-0.0635642	0.173476	0.173476	0.188858	0.173476	-0.054153	0.810287	0.484848	-0.021267	-0.021267	0.188858	0.188858	0.188858	0.188858	0.188858	0.188858	0.188858	0.188858	0.154672	0.145644	0.145644	0.145644	0.15011	0.145644	0.145644	0.188858	0.206584	0.484848	0.0595204	0.484848	0.326396
			P-valus	5.77359e-17	2.60786e-11	5.77359e-17	0	5.77359e-17		5.77359e-17	0.800539	0.122975	0.157141	0.157141	0.157141	0.157141	0.157141	0.122975	0.606576	0.157141	0.157141	0.122975	0.157141	0.660951	5.77359e-17	2.78927e-05	0.863327	0.863327	0.122975	0.122975	0.122975	0.122975	0.122975	0.122975	0.122975	0.122975	0.207884	0.235988	0.235988	0.235988	0.221773	0.235988	0.235988	0.122975	0.0909831	2.78927e-05	0.629703	2.78927e-05	0.00659851
		chuY	Pearson Correlation	1	0.568668	1	0.810287	1	0.810287	1	0.0342368	0.127415	0.112993	0.112993	0.112993	0.112993	0.112993	0.127415	-0.0784465	0.112993	0.112993	0.127415	0.112993	-0.0668319	1	0.810287	0.568668	0.568668	0.127415	0.127415	0.127415	0.127415	0.127415	0.127415	0.127415	0.127415	0.190885	0.179743	0.179743	0.179743	0.185255	0.179743	0.179743	0.338736	0.143818	0.810287	0.149138	0.810287	0.554989
			P-valus	0	4.21201e-07	0	5.77359e-17	0	5.77359e-17		0.781649	0.300465	0.358915	0.358915	0.358915	0.358915	0.358915	0.300465	0.524859	0.358915	0.358915	0.300465	0.358915	0.588164	0	5.77359e-17	4.21201e-07	4.21201e-07	0.300465	0.300465	0.300465	0.300465	0.300465	0.300465	0.300465	0.300465	0.118932	0.142459	0.142459	0.142459	0.130418	0.142459	0.142459	0.00471986	0.241975	5.77359e-17	0.224816	5.77359e-17	9.0391e-07
		entD	Pearson Correlation	0.0342368	-0.14602	0.0342368	-0.0312094	0.0342368	-0.0312094	0.0342368	1	-0.114111	-0.411922	-0.411922	-0.411922	-0.411922	-0.411922	-0.114111	-0.0654654	-0.243183	-0.243183	-0.290464	-0.243183	-0.371818	0.0342368	0.145644	0.102214	0.102214	-0.114111	-0.114111	-0.114111	-0.114111	-0.114111	-0.114111	-0.114111	-0.114111	-0.562854	-0.578571	-0.578571	-0.578571	-0.600629	-0.578571	-0.578571	0.150419	0.305505	0.145644	-0.538702	0.145644	0.209165
			P-valus	0.781649	0.234766	0.781649	0.800539	0.781649	0.800539	0.781649		0.354152	0.000482757	0.000482757	0.000482757	0.000482757	0.000482757	0.354152	0.595833	0.0456878	0.0456878	0.0162669	0.0456878	0.00179628	0.781649	0.235988	0.406862	0.406862	0.354152	0.354152	0.354152	0.354152	0.354152	0.354152	0.354152	0.354152	5.85146e-07	2.37071e-07	2.37071e-07	2.37071e-07	6.14119e-08	2.37071e-07	2.37071e-07	0.220814	0.011295	0.235988	2.14887e-06	0.235988	0.0869276
		fyuA	Pearson Correlation	0.127415	0.3128	0.127415	0.188858	0.127415	0.188858	0.127415	-0.114111	1	0.450483	0.450483	0.450483	0.450483	0.450483	1	0.934919	0.573015	0.573015	0.487759	0.573015	0.337499	0.127415	-0.0679889	-0.0477153	-0.0477153	1	1	1	1	1	1	1	1	-0.00257058	0.0622422	0.0622422	0.0622422	0.0735523	0.0622422	0.0622422	-0.0244821	0.126769	-0.0679889	0.0876791	-0.0679889	-0.0976417
			P-valus	0.300465	0.00940087	0.300465	0.122975	0.300465	0.122975	0.300465	0.354152		0.000115839	0.000115839	0.000115839	0.000115839	0.000115839	0	2.102e-31	3.28047e-07	3.28047e-07	2.45484e-05	3.28047e-07	0.00488407	0.300465	0.581706	0.699203	0.699203	0	0	0	0	0	0	0	0	0.983402	0.614096	0.614096	0.614096	0.551114	0.614096	0.614096	0.842911	0.302942	0.581706	0.477093	0.581706	0.428278
		iroB	Pearson Correlation	0.112993	0.294223	0.112993	0.173476	0.112993	0.173476	0.112993	-0.411922	0.450483	1	1	1	1	1	0.450483	0.363887	0.531034	0.531034	0.573015	0.531034	0.456405	0.112993	-0.0722818	-0.0507281	-0.0507281	0.450483	0.450483	0.450483	0.450483	0.450483	0.450483	0.450483	0.450483	0.118061	0.178665	0.178665	0.178665	0.190141	0.178665	0.178665	-0.0396425	-0.15162	-0.0722818	0.405271	-0.0722818	-0.103807
			P-valus	0.358915	0.0148748	0.358915	0.157141	0.358915	0.157141	0.358915	0.000482757	0.000115839		0	0	0	0	0.000115839	0.0022856	3.18095e-06	3.18095e-06	3.28047e-07	3.18095e-06	9.16103e-05	0.358915	0.558032	0.681202	0.681202	0.000115839	0.000115839	0.000115839	0.000115839	0.000115839	0.000115839	0.000115839	0.000115839	0.337628	0.144909	0.144909	0.144909	0.120405	0.144909	0.144909	0.748236	0.217107	0.558032	0.000607243	0.558032	0.399552
		iroC	Pearson Correlation	0.112993	0.294223	0.112993	0.173476	0.112993	0.173476	0.112993	-0.411922	0.450483	1	1	1	1	1	0.450483	0.363887	0.531034	0.531034	0.573015	0.531034	0.456405	0.112993	-0.0722818	-0.0507281	-0.0507281	0.450483	0.450483	0.450483	0.450483	0.450483	0.450483	0.450483	0.450483	0.118061	0.178665	0.178665	0.178665	0.190141	0.178665	0.178665	-0.0396425	-0.15162	-0.0722818	0.405271	-0.0722818	-0.103807
			P-valus	0.358915	0.0148748	0.358915	0.157141	0.358915	0.157141	0.358915	0.000482757	0.000115839	0		0	0	0	0.000115839	0.0022856	3.18095e-06	3.18095e-06	3.28047e-07	3.18095e-06	9.16103e-05	0.358915	0.558032	0.681202	0.681202	0.000115839	0.000115839	0.000115839	0.000115839	0.000115839	0.000115839	0.000115839	0.000115839	0.337628	0.144909	0.144909	0.144909	0.120405	0.144909	0.144909	0.748236	0.217107	0.558032	0.000607243	0.558032	0.399552
		iroD	Pearson Correlation	0.112993	0.294223	0.112993	0.173476	0.112993	0.173476	0.112993	-0.411922	0.450483	1	1	1	1	1	0.450483	0.363887	0.531034	0.531034	0.573015	0.531034	0.456405	0.112993	-0.0722818	-0.0507281	-0.0507281	0.450483	0.450483	0.450483	0.450483	0.450483	0.450483	0.450483	0.450483	0.118061	0.178665	0.178665	0.178665	0.190141	0.178665	0.178665	-0.0396425	-0.15162	-0.0722818	0.405271	-0.0722818	-0.103807
			P-valus	0.358915	0.0148748	0.358915	0.157141	0.358915	0.157141	0.358915	0.000482757	0.000115839	0	0		0	0	0.000115839	0.0022856	3.18095e-06	3.18095e-06	3.28047e-07	3.18095e-06	9.16103e-05	0.358915	0.558032	0.681202	0.681202	0.000115839	0.000115839	0.000115839	0.000115839	0.000115839	0.000115839	0.000115839	0.000115839	0.337628	0.144909	0.144909	0.144909	0.120405	0.144909	0.144909	0.748236	0.217107	0.558032	0.000607243	0.558032	0.399552
		iroE	Pearson Correlation	0.112993	0.294223	0.112993	0.173476	0.112993	0.173476	0.112993	-0.411922	0.450483	1	1	1	1	1	0.450483	0.363887	0.531034	0.531034	0.573015	0.531034	0.456405	0.112993	-0.0722818	-0.0507281	-0.0507281	0.450483	0.450483	0.450483	0.450483	0.450483	0.450483	0.450483	0.450483	0.118061	0.178665	0.178665	0.178665	0.190141	0.178665	0.178665	-0.0396425	-0.15162	-0.0722818	0.405271	-0.0722818	-0.103807
			P-valus	0.358915	0.0148748	0.358915	0.157141	0.358915	0.157141	0.358915	0.000482757	0.000115839	0	0	0		0	0.000115839	0.0022856	3.18095e-06	3.18095e-06	3.28047e-07	3.18095e-06	9.16103e-05	0.358915	0.558032	0.681202	0.681202	0.000115839	0.000115839	0.000115839	0.000115839	0.000115839	0.000115839	0.000115839	0.000115839	0.337628	0.144909	0.144909	0.144909	0.120405	0.144909	0.144909	0.748236	0.217107	0.558032	0.000607243	0.558032	0.399552
		iroN	Pearson Correlation	0.112993	0.294223	0.112993	0.173476	0.112993	0.173476	0.112993	-0.411922	0.450483	1	1	1	1	1	0.450483	0.363887	0.531034	0.531034	0.573015	0.531034	0.456405	0.112993	-0.0722818	-0.0507281	-0.0507281	0.450483	0.450483	0.450483	0.450483	0.450483	0.450483	0.450483	0.450483	0.118061	0.178665	0.178665	0.178665	0.190141	0.178665	0.178665	-0.0396425	-0.15162	-0.0722818	0.405271	-0.0722818	-0.103807
[truncated: 103 more rows]
[truncated: 19 more columns]

## Sheet: S9
Supplemental table S9: Correlation matrix of AMR genes and AMR phenotypes in Clermont type A
[truncated: 105 more rows]
[truncated: 6 more columns]

## Sheet: S10
Supplemental table S10: Correlation matrix of AMR genes and AMR phenotypes in Clermont type B1
[truncated: 97 more rows]
[truncated: 2 more columns]

[truncated: 4 more sheets: S11, S12, S13, S14]
